# Supplementary material for: Investigating the characteristics of genes and variants associated with self-reported hearing difficulty in older adults in the UK Biobank
Source: BMC Biol. 2022 Jun 27;20:150. doi: 10.1186/s12915-022-01349-5 (PMC9238072; doi:10.1186/s12915-022-01349-5)
Supplement: Supplementary file 2 — Additional file 2: Table S1. Self-reported ethnicity in the chosen participants. Table S2. Outlier genes with a high variant loads and genes with extreme SLP values from the burden analysis. Table S3. Genes reported to underlie hearing loss in humans and/or mice. Table S4. Highly variable genes. Table S5. Variant classifications in order of impact (high to low). Table S6. GO term analysis. Table S7. ToppGene analysis. Table S8. Expression and classification of clustered genes from the heatmap. Table S9. Protein-coding genes and microRNAs used in this study. [file 12915_2022_1349_MOESM2_ESM.xlsx]

## Sheet: Table S1
Table S1. Self-reported ethnicity in the chosen participants
Broad ethnic grouping	Answers assigned to each grouping
White	British, Irish, Any other White background, White, British/Irish, White/British, Other/British, Other/Irish, British/Irish/Any other White background, British/Any other White background, Other/Any other White background
Black	African, Other/African, Caribbean, Other/Caribbean, Any other Black background, Black or Black British
Mixed	White and Black African, White and Asian, Any other mixed background, White and Asian/Bangladeshi, White and Asian/Any other Asian background, Any other White background/Any other mixed background, Mixed, Other/Any other mixed background, British/Any other mixed background, White and Black Caribbean/Caribbean, Chinese/Any other White background/White and Asian, White and Black African/Any other m…
Indian subcontinent	Indian, Indian/Any other Asian background, Bangladeshi, Pakistani, Indian/Pakistani
Chinese	Chinese
Other Asian	Asian or Asian British, Other/Any other Asian background, Any other Asian background, Chinese/Any other Asian background
No answer	Don't know, Prefer not to answer, Blank
Other	Other ethnic group
Groupings of answers given to the question about ethnicity. Where answers are separated by “/”, this indicates multiple different answers given by the same participant(s), since the questionnaire could be filled in up to 3 times by each person.

## Sheet: Table S2 hearing difficulty
Table S2. Outlier genes with a high variant load in hearing difficulty
MAF cutoff	1		0.2		0.1		0.05		0.01		0.005		0.1		0.1		0.1		0.1		0.1		0.1
Impact	High		High		High		High		High		High		Low		High		High		High (MSC)		High (MSC)		High (MSC)
Participants	All		All		All		All		All		All		All		Male		Female		All		Male		Female
	Ensembl Gene ID	Gene name	Ensembl ID	Gene name	Ensembl Gene ID	Gene name	Ensembl Gene ID	Gene name	Ensembl Gene ID	Gene name	Ensembl Gene ID	Gene name	Ensembl Gene ID	Gene name	Ensembl Gene ID	Gene name	Ensembl Gene ID	Gene name	Ensembl Gene ID	Gene name	Ensembl Gene ID	Gene name	Ensembl Gene ID	Gene name
	ENSG00000133107	TRPC4	ENSG00000130299	GTPBP3	ENSG00000160185	UBASH3A	ENSG00000163635	ATXN7	ENSG00000164253	WDR41	ENSG00000078269	SYNJ2	ENSG00000285982	AC012213.5	ENSG00000143375	CGN	ENSG00000204880	KRTAP4-8	ENSG00000187741	FANCA	ENSG00000155657	TTN	ENSG00000100997	ABHD12
	ENSG00000110203	FOLR3	ENSG00000137221	TJAP1	ENSG00000162836	ACP6	ENSG00000056736	IL17RB	ENSG00000077232	DNAJC10	ENSG00000100629	CEP128	ENSG00000214842	RAD51AP2	ENSG00000138678	GPAT3	ENSG00000171759	PAH	ENSG00000013503	POLR3B	ENSG00000139219	COL2A1	ENSG00000165474	GJB2
	ENSG00000108423	TUBD1	ENSG00000197818	SLC9A8	ENSG00000276644	DACH1	ENSG00000213965	NUDT19	ENSG00000158321	AUTS2	ENSG00000133121	STARD13	ENSG00000198400	NTRK1	ENSG00000157470	FAM81A	ENSG00000196569	LAMA2	ENSG00000100150	DEPDC5	ENSG00000189433	GJB4	ENSG00000100150	DEPDC5
	ENSG00000151498	ACAD8	ENSG00000151498	ACAD8	ENSG00000151376	ME3	ENSG00000249590	AC004832.3	ENSG00000144824	PHLDB2	ENSG00000197386	HTT	ENSG00000130592	LSP1	ENSG00000142303	ADAMTS10	ENSG00000198870	STKLD1	ENSG00000139219	COL2A1	ENSG00000003400	CASP10	ENSG00000101276	SLC52A3
	ENSG00000159450	TCHH	ENSG00000276644	DACH1	ENSG00000150093	ITGB1	ENSG00000179600	GPHB5	ENSG00000183091	NEB	ENSG00000129493	HEATR5A	ENSG00000164118	CEP44	ENSG00000130957	FBP2	ENSG00000081248	CACNA1S	ENSG00000188827	SLX4	ENSG00000048392	RRM2B	ENSG00000131018	SYNE1
	ENSG00000138119	MYOF	ENSG00000146039	SLC17A4	ENSG00000151498	ACAD8	ENSG00000239264	TXNDC5	ENSG00000092054	MYH7	ENSG00000249915	PDCD6	ENSG00000142798	HSPG2	ENSG00000139641	ESYT1	ENSG00000100368	CSF2RB	ENSG00000134160	TRPM1	ENSG00000165671	NSD1	ENSG00000198400	NTRK1
	ENSG00000132912	DCTN4	ENSG00000171763	SPATA5L1	ENSG00000197818	SLC9A8	ENSG00000198399	ITSN2	ENSG00000188779	SKOR1	ENSG00000100815	TRIP11	ENSG00000178573	MAF	ENSG00000144040	SFXN5	ENSG00000162836	ACP6	ENSG00000092758	COL9A3	ENSG00000101311	FERMT1	ENSG00000130702	LAMA5
	ENSG00000144935	TRPC1	ENSG00000136856	SLC2A8	ENSG00000198077	CYP2A7	ENSG00000147606	SLC26A7	ENSG00000158125	XDH	ENSG00000171811	CFAP46	ENSG00000179826	MRGPRX3	ENSG00000126432	PRDX5	ENSG00000177733	HNRNPA0	ENSG00000101276	SLC52A3	ENSG00000142798	HSPG2	ENSG00000155657	TTN
	ENSG00000047579	DTNBP1	ENSG00000213204	AL049697.1	ENSG00000129749	CHRNA10	ENSG00000120656	TAF12	ENSG00000099991	CABIN1	ENSG00000168014	C2CD3	ENSG00000234616	JRK	ENSG00000204475	NCR3	ENSG00000138756	BMP2K	ENSG00000100997	ABHD12	ENSG00000100170	SLC5A1
	ENSG00000140750	ARHGAP17	ENSG00000142798	HSPG2	ENSG00000081248	CACNA1S	ENSG00000153317	ASAP1	ENSG00000168014	C2CD3	ENSG00000107611	CUBN	ENSG00000179580	RNF151	ENSG00000005194	CIAPIN1	ENSG00000119669	IRF2BPL	ENSG00000198400	NTRK1	ENSG00000198691	ABCA4
	ENSG00000087116	ADAMTS2	ENSG00000136536	MARCHF7	ENSG00000137221	TJAP1	ENSG00000124191	TOX2	ENSG00000265590	CFAP298-TCP10L	ENSG00000092054	MYH7	ENSG00000135931	ARMC9	ENSG00000100678	SLC8A3	ENSG00000139116	KIF21A	ENSG00000155657	TTN	ENSG00000100997	ABHD12
	ENSG00000144369	FAM171B	ENSG00000103489	XYLT1	ENSG00000171763	SPATA5L1	ENSG00000133121	STARD13	ENSG00000060718	COL11A1	ENSG00000007202	KIAA0100	ENSG00000197428	OR51D1	ENSG00000147606	SLC26A7	ENSG00000165655	ZNF503			ENSG00000160299	PCNT
	ENSG00000157470	FAM81A	ENSG00000139641	ESYT1	ENSG00000146039	SLC17A4	ENSG00000166012	TAF1D	ENSG00000171759	PAH	ENSG00000158125	XDH	ENSG00000140990	NDUFB10	ENSG00000184363	PKP3	ENSG00000130589	HELZ2			ENSG00000178209	PLEC
	ENSG00000163617	CCDC191	ENSG00000274810	NPHP3-ACAD11	ENSG00000103489	XYLT1	ENSG00000123992	DNPEP	ENSG00000156414	TDRD9	ENSG00000156414	TDRD9	ENSG00000150244	TRIM48	ENSG00000142330	CAPN10	ENSG00000181652	ATG9B			ENSG00000198400	NTRK1
	ENSG00000164645	TEX47	ENSG00000151376	ME3	ENSG00000136536	MARCHF7	ENSG00000152785	BMP3	ENSG00000185069	KRT76	ENSG00000014216	CAPN1	ENSG00000164695	CHMP4C	ENSG00000197818	SLC9A8	ENSG00000167210	LOXHD1			ENSG00000134160	TRPM1
	ENSG00000168685	IL7R	ENSG00000132912	DCTN4	ENSG00000139641	ESYT1	ENSG00000176160	HSF5	ENSG00000100815	TRIP11	ENSG00000176225	RTTN	ENSG00000100150	DEPDC5	ENSG00000158417	EIF5B	ENSG00000198198	SZT2			ENSG00000092758	COL9A3
	ENSG00000134538	SLCO1B1	ENSG00000126432	PRDX5	ENSG00000213204	AL049697.1	ENSG00000188060	RAB42	ENSG00000168502	MTCL1	ENSG00000109927	TECTA	ENSG00000118058	KMT2A	ENSG00000156876	SASS6	ENSG00000255423	EBLN2			ENSG00000169047	IRS1
	ENSG00000274810	NPHP3-ACAD11	ENSG00000272514	CFAP206	ENSG00000274810	NPHP3-ACAD11	ENSG00000100889	PCK2	ENSG00000124104	SNX21	ENSG00000171759	PAH	ENSG00000161091	MFSD12	ENSG00000134815	DHX34	ENSG00000173821	RNF213			ENSG00000188827	SLX4
	ENSG00000186081	KRT5	ENSG00000087116	ADAMTS2	ENSG00000138678	GPAT3	ENSG00000242366	UGT1A8	ENSG00000186795	KCNK18	ENSG00000125247	TMTC4	ENSG00000256463	SALL3	ENSG00000078674	PCM1	ENSG00000070886	EPHA8
	ENSG00000051523	CYBA	ENSG00000129749	CHRNA10	ENSG00000060971	ACAA1	ENSG00000162836	ACP6	ENSG00000014216	CAPN1	ENSG00000078674	PCM1	ENSG00000009950	MLXIPL	ENSG00000188157	AGRN	ENSG00000106772	PRUNE2
	ENSG00000139618	BRCA2	ENSG00000140750	ARHGAP17	ENSG00000132912	DCTN4	ENSG00000244482	LILRA6	ENSG00000078674	PCM1	ENSG00000186364	NUDT17	ENSG00000185926	OR4C46	ENSG00000186765	FSCN2	ENSG00000150201	FXYD4
	ENSG00000136536	MARCHF7	ENSG00000139618	BRCA2	ENSG00000064270	ATP2C2	ENSG00000066279	ASPM	ENSG00000171811	CFAP46	ENSG00000100106	TRIOBP	ENSG00000135378	PRRG4	ENSG00000187678	SPRY4	ENSG00000156414	TDRD9
	ENSG00000172243	CLEC7A	ENSG00000138678	GPAT3	ENSG00000185339	TCN2	ENSG00000100815	TRIP11	ENSG00000159079	CFAP298	ENSG00000124191	TOX2	ENSG00000198033	TUBA3C	ENSG00000162878	PKDCC	ENSG00000197555	SIPA1L1
	ENSG00000138081	FBXO11	ENSG00000157470	FAM81A	ENSG00000126432	PRDX5	ENSG00000150093	ITGB1	ENSG00000161091	MFSD12	ENSG00000060718	COL11A1	ENSG00000179583	CIITA	ENSG00000153317	ASAP1	ENSG00000138081	FBXO11
	ENSG00000123395	ATG101	ENSG00000138081	FBXO11	ENSG00000087116	ADAMTS2	ENSG00000144935	TRPC1	ENSG00000047617	ANO2	ENSG00000186765	FSCN2	ENSG00000186230	ZNF749	ENSG00000163110	PDLIM5	ENSG00000148296	SURF6
	ENSG00000186513	OR9Q2	ENSG00000124523	SIRT5	ENSG00000272514	CFAP206	ENSG00000137221	TJAP1	ENSG00000109927	TECTA	ENSG00000153165	RGPD3	ENSG00000143740	SNAP47	ENSG00000100767	PAPLN	ENSG00000118113	MMP8
	ENSG00000139641	ESYT1	ENSG00000060971	ACAA1	ENSG00000139618	BRCA2	ENSG00000197818	SLC9A8	ENSG00000066279	ASPM	ENSG00000039139	DNAH5	ENSG00000127720	METTL25	ENSG00000166670	MMP10	ENSG00000166685	COG1
	ENSG00000072952	MRVI1	ENSG00000106772	PRUNE2	ENSG00000140750	ARHGAP17	ENSG00000146039	SLC17A4	ENSG00000171962	DRC3	ENSG00000105357	MYH14	ENSG00000070371	CLTCL1	ENSG00000103489	XYLT1	ENSG00000172671	ZFAND4
	ENSG00000167633	KIR3DL1	ENSG00000064270	ATP2C2	ENSG00000011132	APBA3	ENSG00000213204	AL049697.1	ENSG00000056736	IL17RB	ENSG00000183091	NEB	ENSG00000279514	OR4C16	ENSG00000198077	CYP2A7	ENSG00000173486	FKBP2
	ENSG00000167615	LENG8	ENSG00000240386	LCE1F	ENSG00000157470	FAM81A	ENSG00000151498	ACAD8	ENSG00000125247	TMTC4			ENSG00000129003	VPS13C	ENSG00000258555	SPECC1L-ADORA2A	ENSG00000286264	AP001453.5
	ENSG00000174718	RESF1	ENSG00000204316	MRPL38	ENSG00000138081	FBXO11	ENSG00000171763	SPATA5L1	ENSG00000082397	EPB41L3			ENSG00000165406	MARCHF8	ENSG00000167280	ENGASE	ENSG00000182173	TSEN54
	ENSG00000178821	TMEM52	ENSG00000214285	NPS	ENSG00000106772	PRUNE2	ENSG00000276644	DACH1	ENSG00000171680	PLEKHG5			ENSG00000181939	OR4C15	ENSG00000278053	DDX52	ENSG00000152056	AP1S3
	ENSG00000103489	XYLT1	ENSG00000131374	TBC1D5	ENSG00000131374	TBC1D5	ENSG00000126432	PRDX5	ENSG00000114026	OGG1			ENSG00000101745	ANKRD12	ENSG00000128578	STRIP2	ENSG00000138172	CALHM2
	ENSG00000140623	SEPTIN12	ENSG00000206190	ATP10A	ENSG00000204316	MRPL38	ENSG00000132912	DCTN4	ENSG00000170615	SLC26A5			ENSG00000117983	MUC5B	ENSG00000113430	IRX4	ENSG00000276644	DACH1
	ENSG00000140853	NLRC5	ENSG00000060718	COL11A1	ENSG00000134160	TRPM1	ENSG00000272514	CFAP206	ENSG00000153317	ASAP1			ENSG00000155657	TTN	ENSG00000100889	PCK2	ENSG00000181896	ZNF101
	ENSG00000019995	ZRANB1	ENSG00000091138	SLC26A3	ENSG00000146839	ZAN	ENSG00000139641	ESYT1	ENSG00000124191	TOX2			ENSG00000129566	TEP1	ENSG00000167653	PSCA	ENSG00000051341	POLQ
	ENSG00000168124	OR1F1	ENSG00000155307	SAMSN1	ENSG00000198870	STKLD1	ENSG00000103489	XYLT1	ENSG00000172164	SNTB1					ENSG00000177181	RIMKLA	ENSG00000090924	PLEKHG2
	ENSG00000173821	RNF213	ENSG00000146839	ZAN	ENSG00000060718	COL11A1	ENSG00000087116	ADAMTS2	ENSG00000167978	SRRM2					ENSG00000100938	GMPR2	ENSG00000070371	CLTCL1
	ENSG00000188659	SAXO2	ENSG00000163110	PDLIM5	ENSG00000105664	COMP	ENSG00000140750	ARHGAP17	ENSG00000181085	MAPK15					ENSG00000141101	NOB1	ENSG00000078814	MYH7B
	ENSG00000106772	PRUNE2	ENSG00000106511	MEOX2	ENSG00000163110	PDLIM5	ENSG00000139618	BRCA2	ENSG00000186364	NUDT17					ENSG00000102890	ELMO3	ENSG00000122359	ANXA11
	ENSG00000249319	AC068533.4	ENSG00000105664	COMP	ENSG00000091138	SLC26A3	ENSG00000157470	FAM81A	ENSG00000100106	TRIOBP					ENSG00000141867	BRD4	ENSG00000167306	MYO5B
	ENSG00000005187	ACSM3	ENSG00000198925	ATG9A	ENSG00000155307	SAMSN1	ENSG00000138081	FBXO11	ENSG00000186765	FSCN2					ENSG00000196860	TOMM20L	ENSG00000153253	SCN3A
	ENSG00000107938	EDRF1	ENSG00000129988	LBP	ENSG00000163376	KBTBD8	ENSG00000011132	APBA3	ENSG00000137221	TJAP1					ENSG00000114767	RRP9	ENSG00000055609	KMT2C
	ENSG00000091138	SLC26A3	ENSG00000203780	FANK1	ENSG00000106511	MEOX2	ENSG00000106772	PRUNE2	ENSG00000133121	STARD13					ENSG00000060971	ACAA1	ENSG00000170615	SLC26A5
	ENSG00000204316	MRPL38	ENSG00000198870	STKLD1	ENSG00000065534	MYLK	ENSG00000204316	MRPL38	ENSG00000106511	MEOX2					ENSG00000101188	NTSR1	ENSG00000125149	C16orf70
	ENSG00000170396	ZNF804A	ENSG00000163376	KBTBD8	ENSG00000203780	FANK1	ENSG00000173145	NOC3L	ENSG00000164061	BSN					ENSG00000197635	DPP4	ENSG00000134538	SLCO1B1
	ENSG00000173200	PARP15	ENSG00000114767	RRP9	ENSG00000104731	KLHDC4	ENSG00000131374	TBC1D5	ENSG00000087116	ADAMTS2					ENSG00000135972	MRPS9	ENSG00000103479	RBL2
	ENSG00000147316	MCPH1	ENSG00000173821	RNF213	ENSG00000198925	ATG9A	ENSG00000091138	SLC26A3	ENSG00000124789	NUP153					ENSG00000155850	SLC26A2	ENSG00000105447	GRWD1
	ENSG00000141424	SLC39A6	ENSG00000277481	PKD1L3	ENSG00000277481	PKD1L3	ENSG00000060718	COL11A1	ENSG00000039139	DNAH5					ENSG00000151498	ACAD8	ENSG00000150093	ITGB1
	ENSG00000130528	HRC	ENSG00000128228	SDF2L1	ENSG00000173821	RNF213	ENSG00000134160	TRPM1	ENSG00000175514	GPR152					ENSG00000008382	MPND	ENSG00000144031	ANKRD53
	ENSG00000175485	OR52W1	ENSG00000124449	IRGC	ENSG00000114767	RRP9	ENSG00000155307	SAMSN1	ENSG00000198691	ABCA4					ENSG00000108439	PNPO	ENSG00000198691	ABCA4
	ENSG00000266265	KLF14	ENSG00000173226	IQCB1	ENSG00000178297	TMPRSS9	ENSG00000106511	MEOX2	ENSG00000130449	ZSWIM6					ENSG00000188611	ASAH2	ENSG00000163635	ATXN7
	ENSG00000106511	MEOX2	ENSG00000181404	WASHC1	ENSG00000128228	SDF2L1	ENSG00000163110	PDLIM5	ENSG00000105357	MYH14					ENSG00000123104	ITPR2	ENSG00000141295	SCRN2
	ENSG00000173145	NOC3L	ENSG00000065534	MYLK	ENSG00000070371	CLTCL1	ENSG00000107736	CDH23	ENSG00000153165	RGPD3					ENSG00000215568	GAB4	ENSG00000139618	BRCA2
	ENSG00000159082	SYNJ1	ENSG00000119321	FKBP15	ENSG00000173226	IQCB1	ENSG00000146839	ZAN							ENSG00000274810	NPHP3-ACAD11	ENSG00000167207	NOD2
	ENSG00000131374	TBC1D5	ENSG00000144031	ANKRD53	ENSG00000090861	AARS1	ENSG00000114767	RRP9							ENSG00000182923	CEP63	ENSG00000112782	CLIC5
	ENSG00000172324	OR5A2	ENSG00000090861	AARS1	ENSG00000181896	ZNF101	ENSG00000128228	SDF2L1							ENSG00000242366	UGT1A8	ENSG00000168148	H3-4
	ENSG00000129003	VPS13C	ENSG00000178297	TMPRSS9	ENSG00000144031	ANKRD53	ENSG00000173821	RNF213							ENSG00000251493	FOXD1	ENSG00000186765	FSCN2
	ENSG00000214814	FER1L6	ENSG00000181896	ZNF101	ENSG00000118113	MMP8	ENSG00000277481	PKD1L3							ENSG00000104957	CCDC130	ENSG00000036473	OTC
	ENSG00000155307	SAMSN1	ENSG00000118113	MMP8	ENSG00000165091	TMC1	ENSG00000144031	ANKRD53							ENSG00000167535	CACNB3	ENSG00000183597	TANGO2
	ENSG00000118369	USP35	ENSG00000165091	TMC1	ENSG00000108771	DHX58	ENSG00000090861	AARS1							ENSG00000047578	KIAA0556	ENSG00000139626	ITGB7
	ENSG00000198925	ATG9A	ENSG00000132485	ZRANB2	ENSG00000138119	MYOF	ENSG00000103657	HERC1							ENSG00000164109	MAD2L1	ENSG00000090861	AARS1
	ENSG00000128228	SDF2L1	ENSG00000136153	LMO7	ENSG00000222046	DCDC2B	ENSG00000118113	MMP8							ENSG00000189433	GJB4	ENSG00000104957	CCDC130
	ENSG00000101605	MYOM1	ENSG00000222046	DCDC2B	ENSG00000107736	CDH23	ENSG00000181896	ZNF101							ENSG00000087116	ADAMTS2	ENSG00000184571	PIWIL3
	ENSG00000178445	GLDC	ENSG00000108771	DHX58	ENSG00000172037	LAMB2	ENSG00000101605	MYOM1							ENSG00000132549	VPS13B	ENSG00000142794	NBPF3
	ENSG00000114767	RRP9	ENSG00000146576	C7orf26	ENSG00000167543	TP53I13	ENSG00000102595	UGGT2							ENSG00000139626	ITGB7	ENSG00000057149	SERPINB3
	ENSG00000003147	ICA1	ENSG00000188820	CALHM6	ENSG00000047578	KIAA0556	ENSG00000222046	DCDC2B							ENSG00000180113	TDRD6	ENSG00000167543	TP53I13
	ENSG00000173226	IQCB1	ENSG00000167543	TP53I13	ENSG00000100678	SLC8A3	ENSG00000100678	SLC8A3							ENSG00000123992	DNPEP	ENSG00000163482	STK36
	ENSG00000124227	ANKRD60	ENSG00000070371	CLTCL1	ENSG00000049540	ELN	ENSG00000196586	MYO6							ENSG00000145730	PAM	ENSG00000102763	VWA8
	ENSG00000164363	SLC6A18	ENSG00000172037	LAMB2	ENSG00000197635	DPP4	ENSG00000185069	KRT76							ENSG00000099625	CBARP	ENSG00000153896	ZNF599
	ENSG00000151470	C4orf33	ENSG00000100678	SLC8A3	ENSG00000180644	PRF1	ENSG00000175514	GPR152							ENSG00000165474	GJB2	ENSG00000070601	FRMPD1
	ENSG00000139304	PTPRQ	ENSG00000197535	MYO5A	ENSG00000196586	MYO6	ENSG00000180644	PRF1							ENSG00000173826	KCNH6	ENSG00000127311	HELB
	ENSG00000144031	ANKRD53	ENSG00000132016	C19orf57	ENSG00000185069	KRT76	ENSG00000119333	WDR34							ENSG00000170615	SLC26A5	ENSG00000141161	UNC45B
	ENSG00000104941	RSPH6A	ENSG00000196586	MYO6	ENSG00000119333	WDR34	ENSG00000044090	CUL7							ENSG00000129946	SHC2	ENSG00000166012	TAF1D
	ENSG00000168268	NT5DC2	ENSG00000158863	FAM160B2	ENSG00000167306	MYO5B	ENSG00000047578	KIAA0556							ENSG00000187527	ATP13A5	ENSG00000078269	SYNJ2
	ENSG00000203780	FANK1	ENSG00000047578	KIAA0556	ENSG00000175514	GPR152	ENSG00000133243	BTBD2							ENSG00000128228	SDF2L1	ENSG00000151148	UBE3B
	ENSG00000124449	IRGC	ENSG00000185069	KRT76	ENSG00000044090	CUL7	ENSG00000229937	PRPS1L1							ENSG00000092929	UNC13D	ENSG00000197969	VPS13A
	ENSG00000124523	SIRT5	ENSG00000147894	C9orf72	ENSG00000133243	BTBD2	ENSG00000070886	EPHA8							ENSG00000065534	MYLK	ENSG00000167895	TMC8
	ENSG00000069869	NEDD4	ENSG00000160285	LSS	ENSG00000151148	UBE3B	ENSG00000039139	DNAH5							ENSG00000108312	UBTF	ENSG00000239605	STPG4
	ENSG00000124237	C20orf85	ENSG00000197635	DPP4	ENSG00000160194	NDUFV3	ENSG00000161618	ALDH16A1							ENSG00000111664	GNB3	ENSG00000163629	PTPN13
	ENSG00000119242	CCDC92	ENSG00000180644	PRF1	ENSG00000229937	PRPS1L1	ENSG00000151148	UBE3B							ENSG00000136404	TM6SF1	ENSG00000071909	MYO3B
	ENSG00000165091	TMC1	ENSG00000187559	FOXD4L3	ENSG00000161618	ALDH16A1	ENSG00000047662	FAM184B							ENSG00000006788	MYH13	ENSG00000056736	IL17RB
	ENSG00000185842	DNAH14	ENSG00000175514	GPR152	ENSG00000102763	VWA8	ENSG00000102763	VWA8							ENSG00000131042	LILRB2	ENSG00000102890	ELMO3
	ENSG00000163110	PDLIM5	ENSG00000119333	WDR34	ENSG00000140990	NDUFB10	ENSG00000167306	MYO5B							ENSG00000138162	TACC2	ENSG00000229937	PRPS1L1
	ENSG00000138678	GPAT3	ENSG00000108387	SEPTIN4	ENSG00000047662	FAM184B	ENSG00000065534	MYLK							ENSG00000152785	BMP3	ENSG00000101605	MYOM1
	ENSG00000185339	TCN2	ENSG00000044090	CUL7	ENSG00000100299	ARSA	ENSG00000148702	HABP2							ENSG00000171763	SPATA5L1	ENSG00000235173	HGH1
	ENSG00000118113	MMP8	ENSG00000169126	ARMC4	ENSG00000148702	HABP2	ENSG00000131042	LILRB2							ENSG00000114956	DGUOK	ENSG00000115461	IGFBP5
	ENSG00000080986	NDC80	ENSG00000167306	MYO5B	ENSG00000284741	PDE11A	ENSG00000182791	CCDC87							ENSG00000167207	NOD2	ENSG00000092758	COL9A3
	ENSG00000162877	PM20D1	ENSG00000149115	TNKS1BP1	ENSG00000182791	CCDC87	ENSG00000167210	LOXHD1							ENSG00000105357	MYH14	ENSG00000140990	NDUFB10
	ENSG00000105664	COMP	ENSG00000049540	ELN	ENSG00000221923	ZNF880	ENSG00000186765	FSCN2							ENSG00000182670	TTC3	ENSG00000198399	ITSN2
	ENSG00000100116	GCAT	ENSG00000229937	PRPS1L1	ENSG00000128655	PDE11A	ENSG00000105397	TYK2							ENSG00000118369	USP35	ENSG00000215906	LACTBL1
	ENSG00000130299	GTPBP3	ENSG00000151148	UBE3B	ENSG00000131042	LILRB2	ENSG00000183914	DNAH2							ENSG00000203780	FANK1	ENSG00000196586	MYO6
	ENSG00000227057	WDR46	ENSG00000102763	VWA8	ENSG00000108439	PNPO	ENSG00000104957	CCDC130							ENSG00000179600	GPHB5	ENSG00000131374	TBC1D5
	ENSG00000136856	SLC2A8	ENSG00000047662	FAM184B	ENSG00000173486	FKBP2	ENSG00000165244	ZNF367							ENSG00000111344	RASAL1	ENSG00000160194	NDUFV3
	ENSG00000167543	TP53I13	ENSG00000140990	NDUFB10	ENSG00000286264	AP001453.5	ENSG00000105664	COMP							ENSG00000165124	SVEP1	ENSG00000044090	CUL7
	ENSG00000100197	CYP2D6	ENSG00000160194	NDUFV3	ENSG00000188976	NOC2L	ENSG00000170615	SLC26A5							ENSG00000060718	COL11A1	ENSG00000165474	GJB2
	ENSG00000149503	INCENP	ENSG00000100299	ARSA	ENSG00000108312	UBTF	ENSG00000163060	TEKT4							ENSG00000160185	UBASH3A	ENSG00000178297	TMPRSS9
	ENSG00000181896	ZNF101	ENSG00000204740	MALRD1	ENSG00000227729	RD3L	ENSG00000139626	ITGB7							ENSG00000112782	CLIC5	ENSG00000158321	AUTS2
	ENSG00000181404	WASHC1	ENSG00000148702	HABP2	ENSG00000167210	LOXHD1	ENSG00000165474	GJB2							ENSG00000064270	ATP2C2	ENSG00000204897	KRT25
	ENSG00000102802	MEDAG	ENSG00000005483	KMT2E	ENSG00000102531	FNDC3A	ENSG00000130449	ZSWIM6							ENSG00000100239	PPP6R2	ENSG00000184992	BRI3BP
	ENSG00000129749	CHRNA10	ENSG00000131042	LILRB2	ENSG00000105397	TYK2	ENSG00000170113	NIPA1							ENSG00000188763	FZD9	ENSG00000151208	DLG5
	ENSG00000222046	DCDC2B	ENSG00000221923	ZNF880	ENSG00000186765	FSCN2	ENSG00000198198	SZT2							ENSG00000165244	ZNF367	ENSG00000170776	AKAP13
	ENSG00000134046	MBD2	ENSG00000284741	PDE11A	ENSG00000186470	BTN3A2	ENSG00000167207	NOD2							ENSG00000221923	ZNF880	ENSG00000166833	NAV2
	ENSG00000172061	LRRC15	ENSG00000182791	CCDC87	ENSG00000110514	MADD	ENSG00000153165	RGPD3							ENSG00000168427	KLHL30	ENSG00000124222	STX16
	ENSG00000285446	Z84488.2	ENSG00000108312	UBTF	ENSG00000104957	CCDC130	ENSG00000165124	SVEP1							ENSG00000204348	DXO	ENSG00000173226	IQCB1
	ENSG00000196586	MYO6	ENSG00000131668	BARX1	ENSG00000165244	ZNF367	ENSG00000112782	CLIC5							ENSG00000285447	ZNF883	ENSG00000227729	RD3L
	ENSG00000060971	ACAA1	ENSG00000128655	PDE11A	ENSG00000163060	TEKT4	ENSG00000131018	SYNE1							ENSG00000135835	KIAA1614	ENSG00000105357	MYH14
	ENSG00000054392	HHAT	ENSG00000108439	PNPO	ENSG00000170615	SLC26A5	ENSG00000204618	RNF39							ENSG00000159842	ABR	ENSG00000175514	GPR152
	ENSG00000138068	SULT6B1	ENSG00000188976	NOC2L	ENSG00000087237	CETP	ENSG00000105357	MYH14							ENSG00000159423	ALDH4A1	ENSG00000137497	NUMA1
	ENSG00000163376	KBTBD8	ENSG00000173486	FKBP2	ENSG00000184992	BRI3BP	ENSG00000153531	ADPRHL1							ENSG00000132849	PATJ	ENSG00000254995	STX16-NPEPL1
	ENSG00000166004	CEP295	ENSG00000286264	AP001453.5	ENSG00000256061	DNAAF4	ENSG00000164061	BSN							ENSG00000110719	TCIRG1	ENSG00000126790	L3HYPDH
	ENSG00000169064	ZBBX	ENSG00000186765	FSCN2	ENSG00000139626	ITGB7	ENSG00000078814	MYH7B							ENSG00000163482	STK36	ENSG00000161618	ALDH16A1
	ENSG00000131864	USP29	ENSG00000167210	LOXHD1	ENSG00000204618	RNF39	ENSG00000089041	P2RX7							ENSG00000100299	ARSA	ENSG00000185344	ATP6V0A2
	ENSG00000185069	KRT76	ENSG00000103494	RPGRIP1L	ENSG00000106799	TGFBR1	ENSG00000139116	KIF21A							ENSG00000149328	GLB1L2	ENSG00000129749	CHRNA10
	ENSG00000175514	GPR152	ENSG00000102531	FNDC3A	ENSG00000130449	ZSWIM6	ENSG00000111206	FOXM1							ENSG00000111206	FOXM1	ENSG00000133243	BTBD2
	ENSG00000064270	ATP2C2	ENSG00000255223	OR5M11	ENSG00000090615	GOLGA3	ENSG00000155657	TTN							ENSG00000236287	ZBED5	ENSG00000134516	DOCK2
	ENSG00000117834	SLC5A9	ENSG00000180999	C1orf105	ENSG00000126790	L3HYPDH									ENSG00000182791	CCDC87	ENSG00000126259	KIRREL2
	ENSG00000100678	SLC8A3	ENSG00000101384	JAG1	ENSG00000165474	GJB2									ENSG00000198198	SZT2	ENSG00000134871	COL4A2
	ENSG00000178297	TMPRSS9	ENSG00000188112	C6orf132	ENSG00000066279	ASPM									ENSG00000105397	TYK2	ENSG00000165091	TMC1
	ENSG00000065534	MYLK	ENSG00000143006	DMRTB1	ENSG00000170113	NIPA1									ENSG00000267680	ZNF224	ENSG00000005108	THSD7A
	ENSG00000213213	CCDC183	ENSG00000216937	CCDC7	ENSG00000198198	SZT2									ENSG00000011132	APBA3	ENSG00000185339	TCN2
	ENSG00000157423	HYDIN	ENSG00000110514	MADD	ENSG00000131018	SYNE1									ENSG00000106511	MEOX2	ENSG00000102531	FNDC3A
	ENSG00000129988	LBP	ENSG00000104957	CCDC130	ENSG00000167207	NOD2									ENSG00000185842	DNAH14	ENSG00000169224	GCSAML
	ENSG00000126522	ASL	ENSG00000165244	ZNF367	ENSG00000153165	RGPD3									ENSG00000141503	MINK1	ENSG00000186364	NUDT17
	ENSG00000239264	TXNDC5	ENSG00000142512	SIGLEC10	ENSG00000103657	HERC1									ENSG00000180644	PRF1	ENSG00000049540	ELN
	ENSG00000044090	CUL7	ENSG00000088766	CRLS1	ENSG00000102890	ELMO3									ENSG00000163380	LMOD3	ENSG00000106799	TGFBR1
	ENSG00000089091	DZANK1	ENSG00000140519	RHCG	ENSG00000112782	CLIC5									ENSG00000244482	LILRA6	ENSG00000185982	DEFB128
	ENSG00000119321	FKBP15	ENSG00000088387	DOCK9	ENSG00000129003	VPS13C									ENSG00000198648	STK39	ENSG00000239264	TXNDC5
	ENSG00000108771	DHX58	ENSG00000163060	TEKT4	ENSG00000182759	MAFA									ENSG00000186470	BTN3A2	ENSG00000103657	HERC1
	ENSG00000240386	LCE1F	ENSG00000170615	SLC26A5	ENSG00000105357	MYH14									ENSG00000188976	NOC2L	ENSG00000130449	ZSWIM6
	ENSG00000198870	STKLD1	ENSG00000134160	TRPM1	ENSG00000153531	ADPRHL1									ENSG00000090932	DLL3	ENSG00000172469	MANEA
	ENSG00000114923	SLC4A3	ENSG00000072195	SPEG	ENSG00000105373	NOP53									ENSG00000120314	WDR55	ENSG00000087237	CETP
	ENSG00000259224	SLC35G6	ENSG00000112494	UNC93A	ENSG00000163482	STK36									ENSG00000089041	P2RX7	ENSG00000108771	DHX58
	ENSG00000172037	LAMB2	ENSG00000087237	CETP	ENSG00000157653	C9orf43									ENSG00000110514	MADD	ENSG00000153165	RGPD3
	ENSG00000197535	MYO5A	ENSG00000165899	OTOGL	ENSG00000131738	KRT33B									ENSG00000139116	KIF21A	ENSG00000131018	SYNE1
	ENSG00000122965	RBM19	ENSG00000139626	ITGB7	ENSG00000164061	BSN									ENSG00000163060	TEKT4	ENSG00000148702	HABP2
	ENSG00000115008	IL1A	ENSG00000184992	BRI3BP	ENSG00000187527	ATP13A5									ENSG00000119185	ITGB1BP1	ENSG00000136404	TM6SF1
	ENSG00000169126	ARMC4	ENSG00000279961	OR5R1	ENSG00000197386	HTT									ENSG00000198400	NTRK1	ENSG00000187527	ATP13A5
	ENSG00000197635	DPP4	ENSG00000256061	DNAAF4	ENSG00000078814	MYH7B									ENSG00000165406	MARCHF8	ENSG00000170113	NIPA1
	ENSG00000137747	TMPRSS13	ENSG00000165474	GJB2	ENSG00000089041	P2RX7									ENSG00000256061	DNAAF4	ENSG00000110719	TCIRG1
	ENSG00000180644	PRF1	ENSG00000254834	OR5M10	ENSG00000005108	THSD7A									ENSG00000151376	ME3	ENSG00000182670	TTC3
	ENSG00000084674	APOB	ENSG00000286235	AL035461.4	ENSG00000182670	TTC3									ENSG00000174844	DNAH12	ENSG00000164061	BSN
	ENSG00000050730	TNIP3	ENSG00000170113	NIPA1	ENSG00000139116	KIF21A									ENSG00000157653	C9orf43	ENSG00000066279	ASPM
	ENSG00000229937	PRPS1L1	ENSG00000090615	GOLGA3	ENSG00000159842	ABR									ENSG00000078814	MYH7B	ENSG00000159842	ABR
	ENSG00000169327	OR5AU1	ENSG00000197943	PLCG2	ENSG00000164975	SNAPC3									ENSG00000090615	GOLGA3	ENSG00000144426	NBEAL1
	ENSG00000187559	FOXD4L3	ENSG00000204618	RNF39	ENSG00000198785	GRIN3A									ENSG00000182759	MAFA	ENSG00000111206	FOXM1
	ENSG00000171763	SPATA5L1	ENSG00000198198	SZT2	ENSG00000136404	TM6SF1									ENSG00000155657	TTN	ENSG00000198400	NTRK1
	ENSG00000160285	LSS	ENSG00000117448	AKR1A1	ENSG00000110719	TCIRG1									ENSG00000204618	RNF39	ENSG00000153531	ADPRHL1
	ENSG00000136153	LMO7	ENSG00000106799	TGFBR1	ENSG00000111206	FOXM1									ENSG00000214814	FER1L6	ENSG00000146839	ZAN
	ENSG00000167306	MYO5B	ENSG00000167207	NOD2	ENSG00000179826	MRGPRX3									ENSG00000198785	GRIN3A	ENSG00000129003	VPS13C
	ENSG00000047662	FAM184B	ENSG00000126790	L3HYPDH	ENSG00000165406	MARCHF8									ENSG00000164975	SNAPC3	ENSG00000039139	DNAH5
	ENSG00000099785	MARCHF2	ENSG00000153165	RGPD3	ENSG00000165124	SVEP1									ENSG00000179826	MRGPRX3	ENSG00000165406	MARCHF8
	ENSG00000140990	NDUFB10	ENSG00000066279	ASPM	ENSG00000198400	NTRK1									ENSG00000138119	MYOF	ENSG00000107736	CDH23
	ENSG00000144596	GRIP2	ENSG00000133243	BTBD2	ENSG00000092758	COL9A3									ENSG00000131738	KRT33B	ENSG00000105373	NOP53
	ENSG00000011083	SLC6A7	ENSG00000123243	ITIH5	ENSG00000155657	TTN									ENSG00000092758	COL9A3	ENSG00000164695	CHMP4C
	ENSG00000221837	KRTAP10-9	ENSG00000172154	OR8I2	ENSG00000164695	CHMP4C									ENSG00000164695	CHMP4C	ENSG00000165124	SVEP1
	ENSG00000166747	AP1G1	ENSG00000131018	SYNE1													ENSG00000197386	HTT
	ENSG00000172459	OR5AR1	ENSG00000269713	NBPF9													ENSG00000155657	TTN
	ENSG00000151148	UBE3B	ENSG00000102890	ELMO3
	ENSG00000214285	NPS	ENSG00000112782	CLIC5
	ENSG00000163885	CFAP100	ENSG00000103657	HERC1
	ENSG00000198648	STK39	ENSG00000081818	PCDHB4
	ENSG00000119599	DCAF4	ENSG00000181767	OR8H2
	ENSG00000132016	C19orf57	ENSG00000135773	CAPN9
	ENSG00000188820	CALHM6	ENSG00000187554	TLR5
	ENSG00000132485	ZRANB2	ENSG00000182759	MAFA
	ENSG00000255587	RAB44	ENSG00000105357	MYH14
	ENSG00000106123	EPHB6	ENSG00000227729	RD3L
	ENSG00000115568	ZNF142	ENSG00000204889	KRT40
	ENSG00000115977	AAK1	ENSG00000278259	MYO19
	ENSG00000177398	UMODL1	ENSG00000140374	ETFA
	ENSG00000047578	KIAA0556	ENSG00000153531	ADPRHL1
	ENSG00000131042	LILRB2	ENSG00000163482	STK36
	ENSG00000143401	ANP32E	ENSG00000154736	ADAMTS5
	ENSG00000144730	IL17RD	ENSG00000105373	NOP53
	ENSG00000172977	KAT5	ENSG00000164061	BSN
	ENSG00000152214	RIT2	ENSG00000131738	KRT33B
	ENSG00000108312	UBTF	ENSG00000187527	ATP13A5
	ENSG00000221923	ZNF880	ENSG00000115677	HDLBP
	ENSG00000186765	FSCN2	ENSG00000078814	MYH7B
	ENSG00000160194	NDUFV3	ENSG00000089041	P2RX7
	ENSG00000148702	HABP2	ENSG00000182670	TTC3
	ENSG00000099290	WASHC2A	ENSG00000204007	GLT6D1
	ENSG00000005483	KMT2E	ENSG00000242689	CNTF
	ENSG00000167612	ANKRD33	ENSG00000104805	NUCB1
	ENSG00000152591	DSPP	ENSG00000198399	ITSN2
	ENSG00000182791	CCDC87	ENSG00000005108	THSD7A
	ENSG00000166743	ACSM1	ENSG00000139116	KIF21A
	ENSG00000109205	ODAM	ENSG00000159842	ABR
	ENSG00000120907	ADRA1A	ENSG00000197386	HTT
	ENSG00000008128	CDK11A	ENSG00000146205	ANO7
	ENSG00000153214	TMEM87B	ENSG00000130779	CLIP1
	ENSG00000146674	IGFBP3	ENSG00000164975	SNAPC3
	ENSG00000049540	ELN	ENSG00000090905	TNRC6A
	ENSG00000186638	KIF24	ENSG00000105397	TYK2
	ENSG00000188523	CFAP77	ENSG00000160185	UBASH3A
	ENSG00000124228	DDX27	ENSG00000174844	DNAH12
	ENSG00000140379	BCL2A1	ENSG00000136816	TOR1B
	ENSG00000108387	SEPTIN4	ENSG00000198785	GRIN3A
	ENSG00000100299	ARSA	ENSG00000136404	TM6SF1
	ENSG00000284741	PDE11A	ENSG00000164309	CMYA5
	ENSG00000147894	C9orf72	ENSG00000110719	TCIRG1
	ENSG00000116748	AMPD1	ENSG00000251246	AL691442.2
	ENSG00000165244	ZNF367	ENSG00000198077	CYP2A7
	ENSG00000167210	LOXHD1	ENSG00000143590	EFNA3
	ENSG00000149115	TNKS1BP1	ENSG00000100242	SUN2
	ENSG00000103494	RPGRIP1L	ENSG00000158714	SLAMF8
	ENSG00000144649	GASK1A	ENSG00000111206	FOXM1
	ENSG00000056736	IL17RB	ENSG00000006555	TTC22
	ENSG00000128655	PDE11A	ENSG00000179826	MRGPRX3
	ENSG00000158863	FAM160B2	ENSG00000255073	ZFP91-CNTF
	ENSG00000108439	PNPO	ENSG00000124782	RREB1
	ENSG00000100416	TRMU	ENSG00000158486	DNAH3
	ENSG00000170615	SLC26A5	ENSG00000165406	MARCHF8
	ENSG00000105379	ETFB	ENSG00000155657	TTN
	ENSG00000129204	USP6	ENSG00000065328	MCM10
	ENSG00000181273	OR5AK2	ENSG00000054392	HHAT
	ENSG00000188976	NOC2L	ENSG00000125730	C3
	ENSG00000122359	ANXA11	ENSG00000175329	ISX
	ENSG00000164796	CSMD3	ENSG00000165124	SVEP1
	ENSG00000215915	ATAD3C	ENSG00000198400	NTRK1
	ENSG00000102531	FNDC3A	ENSG00000134815	DHX34
	ENSG00000204120	GIGYF2	ENSG00000137337	MDC1
	ENSG00000242802	AP5Z1	ENSG00000130449	ZSWIM6
	ENSG00000146576	C7orf26	ENSG00000171773	NXNL1
	ENSG00000286264	AP001453.5	ENSG00000092758	COL9A3
	ENSG00000173486	FKBP2	ENSG00000081248	CACNA1S
	ENSG00000163060	TEKT4	ENSG00000269035	AC010319.2
	ENSG00000203783	PRR9	ENSG00000164695	CHMP4C
	ENSG00000188112	C6orf132	ENSG00000141404	GNAL
	ENSG00000112769	LAMA4	ENSG00000204536	CCHCR1
	ENSG00000185201	IFITM2
	ENSG00000167377	ZNF23
	ENSG00000204592	HLA-E
	ENSG00000101384	JAG1
	ENSG00000255223	OR5M11
	ENSG00000139626	ITGB7
	ENSG00000110514	MADD
	ENSG00000099821	POLRMT
	ENSG00000149506	ZP1
	ENSG00000165474	GJB2
	ENSG00000196862	RGPD4
	ENSG00000143819	EPHX1
	ENSG00000204084	INPP5B
	ENSG00000120451	SNX19
	ENSG00000131668	BARX1
	ENSG00000125787	GNRH2
	ENSG00000077150	NFKB2
	ENSG00000087237	CETP
	ENSG00000114541	FRMD4B
	ENSG00000198198	SZT2
	ENSG00000158062	UBXN11
	ENSG00000198967	OR10Z1
	ENSG00000187258	NPSR1
	ENSG00000139537	CCDC65
	ENSG00000153165	RGPD3
	ENSG00000088766	CRLS1
	ENSG00000167207	NOD2
	ENSG00000279111	OR10X1
	ENSG00000010292	NCAPD2
	ENSG00000143006	DMRTB1
	ENSG00000128283	CDC42EP1
	ENSG00000129221	AIPL1
	ENSG00000128159	TUBGCP6
	ENSG00000088387	DOCK9
	ENSG00000279961	OR5R1
	ENSG00000142512	SIGLEC10
	ENSG00000157782	CABP1
	ENSG00000117448	AKR1A1
	ENSG00000198131	ZNF544
	ENSG00000187066	TMEM262
	ENSG00000138182	KIF20B
	ENSG00000112782	CLIC5
	ENSG00000197943	PLCG2
	ENSG00000167355	OR51B5
	ENSG00000254834	OR5M10
	ENSG00000162909	CAPN2
	ENSG00000004846	ABCB5
	ENSG00000140519	RHCG
	ENSG00000171495	MROH2B
	ENSG00000112494	UNC93A
	ENSG00000171928	TVP23B
	ENSG00000204248	COL11A2
	ENSG00000167098	SUN5
	ENSG00000169174	PCSK9
	ENSG00000143418	CERS2
	ENSG00000171401	KRT13
	ENSG00000186919	ZACN
	ENSG00000221887	HMSD
	ENSG00000138472	GUCA1C
	ENSG00000132305	IMMT
	ENSG00000172154	OR8I2
	ENSG00000134160	TRPM1
	ENSG00000146205	ANO7
	ENSG00000106799	TGFBR1
	ENSG00000105357	MYH14
	ENSG00000005100	DHX33
	ENSG00000204618	RNF39
	ENSG00000286235	AL035461.4
	ENSG00000124253	PCK1
	ENSG00000165899	OTOGL
	ENSG00000081818	PCDHB4
	ENSG00000072195	SPEG
	ENSG00000126790	L3HYPDH
	ENSG00000131018	SYNE1
	ENSG00000216937	CCDC7
	ENSG00000181767	OR8H2
	ENSG00000276087	AC008073.3
	ENSG00000123243	ITIH5
	ENSG00000187554	TLR5
	ENSG00000103657	HERC1
	ENSG00000161270	NPHS1
	ENSG00000219626	FAM228B
	ENSG00000111602	TIMELESS
	ENSG00000223865	HLA-DPB1
	ENSG00000129467	ADCY4
	ENSG00000142798	HSPG2
	ENSG00000141458	NPC1
	ENSG00000164061	BSN
	ENSG00000131379	C3orf20
	ENSG00000277149	TYW1B
	ENSG00000102763	VWA8
	ENSG00000100577	GSTZ1
	ENSG00000184361	SPATA32
	ENSG00000157240	FZD1
	ENSG00000132199	ENOSF1
	ENSG00000163482	STK36
	ENSG00000153531	ADPRHL1
	ENSG00000181023	OR56B1
	ENSG00000169764	UGP2
	ENSG00000186326	RGS9BP
	ENSG00000119285	HEATR1
	ENSG00000187889	FYB2
	ENSG00000166401	SERPINB8
	ENSG00000140374	ETFA
	ENSG00000157193	LRP8
	ENSG00000122971	ACADS
	ENSG00000166444	DENND2B
	ENSG00000269713	NBPF9
	ENSG00000278259	MYO19
	ENSG00000060237	WNK1
	ENSG00000196337	CGB7
	ENSG00000090615	GOLGA3
	ENSG00000254692	AL136295.1
	ENSG00000141337	ARSG
	ENSG00000164199	ADGRV1
	ENSG00000092009	CMA1
	ENSG00000140481	CCDC33
	ENSG00000131738	KRT33B
	ENSG00000185477	GPRIN3
	ENSG00000204540	PSORS1C1
	ENSG00000137975	CLCA2
	ENSG00000135773	CAPN9
	ENSG00000170448	NFXL1
	ENSG00000105877	DNAH11
	ENSG00000133640	LRRIQ1
	ENSG00000105373	NOP53
	ENSG00000197557	TTC30A
	ENSG00000151615	POU4F2
	ENSG00000131037	EPS8L1
	ENSG00000197165	SULT1A2
	ENSG00000277972	CISD3
	ENSG00000182670	TTC3
	ENSG00000155368	DBI
	ENSG00000187527	ATP13A5
	ENSG00000214534	ZNF705E
	ENSG00000146707	POMZP3
	ENSG00000139116	KIF21A
	ENSG00000226479	TMEM185B
	ENSG00000197706	OR6C74
	ENSG00000261272	MUC22
	ENSG00000072840	EVC
	ENSG00000182759	MAFA
	ENSG00000185163	DDX51
	ENSG00000138061	CYP1B1
	ENSG00000125775	SDCBP2
	ENSG00000115677	HDLBP
	ENSG00000073605	GSDMB
	ENSG00000091262	ABCC6
	ENSG00000177465	ACOT4
	ENSG00000159842	ABR
	ENSG00000279263	OR2L8
	ENSG00000184113	CLDN5
	ENSG00000134248	LAMTOR5
	ENSG00000285585	AC069444.2
	ENSG00000078618	NRDC
	ENSG00000183833	MAATS1
	ENSG00000111666	CHPT1
	ENSG00000101311	FERMT1
	ENSG00000164975	SNAPC3
	ENSG00000204007	GLT6D1
	ENSG00000230301	OR5H6
	ENSG00000005108	THSD7A
	ENSG00000254505	CHMP4A
	ENSG00000095015	MAP3K1
	ENSG00000154736	ADAMTS5
	ENSG00000149499	EML3
	ENSG00000242689	CNTF
	ENSG00000198399	ITSN2
	ENSG00000071203	MS4A12
	ENSG00000227729	RD3L
	ENSG00000144821	MYH15
	ENSG00000198876	DCAF12
	ENSG00000100941	PNN
	ENSG00000268083	AC008982.1
	ENSG00000104805	NUCB1
	ENSG00000115350	POLE4
	ENSG00000146426	TIAM2
	ENSG00000152284	TCF7L1
	ENSG00000082684	SEMA5B
	ENSG00000179636	TPPP2
	ENSG00000197386	HTT
	ENSG00000186468	RPS23
	ENSG00000130779	CLIP1
	ENSG00000130810	PPAN
	ENSG00000136404	TM6SF1
	ENSG00000243207	PPAN-P2RY11
	ENSG00000178700	DHFR2
	ENSG00000157856	DRC1
	ENSG00000056050	HPF1
	ENSG00000212128	TAS2R13
	ENSG00000136816	TOR1B
	ENSG00000142961	MOB3C
	ENSG00000189134	NKAPL
	ENSG00000135314	KHDC1
	ENSG00000156471	PTDSS1
	ENSG00000162779	AXDND1
	ENSG00000104979	C19orf53
	ENSG00000174844	DNAH12
	ENSG00000110719	TCIRG1
	ENSG00000111206	FOXM1
	ENSG00000105397	TYK2
	ENSG00000115073	ACTR1B
	ENSG00000138131	LOXL4
	ENSG00000124006	OBSL1
	ENSG00000185567	AHNAK2
	ENSG00000115361	ACADL
	ENSG00000166415	WDR72
	ENSG00000090905	TNRC6A
	ENSG00000213822	CEACAM18
	ENSG00000142449	FBN3
	ENSG00000136205	TNS3
	ENSG00000066185	ZMYND12
	ENSG00000102738	MRPS31
	ENSG00000123992	DNPEP
	ENSG00000160294	MCM3AP
	ENSG00000251246	AL691442.2
	ENSG00000158714	SLAMF8
	ENSG00000096006	CRISP3
	ENSG00000179826	MRGPRX3
	ENSG00000100242	SUN2
	ENSG00000143590	EFNA3
	ENSG00000117877	CD3EAP
	ENSG00000020633	RUNX3
	ENSG00000159496	RGL4
	ENSG00000132122	SPATA6
	ENSG00000162843	WDR64
	ENSG00000100220	RTCB
	ENSG00000165406	MARCHF8
	ENSG00000006555	TTC22
	ENSG00000198077	CYP2A7
	ENSG00000180090	OR3A1
	ENSG00000152492	CCDC50
	ENSG00000115993	TRAK2
	ENSG00000133063	CHIT1
	ENSG00000188385	JAKMIP3
	ENSG00000132842	AP3B1
	ENSG00000275342	PRAG1
	ENSG00000188996	HUS1B
	ENSG00000143061	IGSF3
	ENSG00000162244	RPL29
	ENSG00000176624	MEX3C
	ENSG00000124782	RREB1
	ENSG00000066279	ASPM
	ENSG00000264424	MYH4
	ENSG00000204839	MROH6
	ENSG00000125730	C3
	ENSG00000157703	SVOPL
	ENSG00000139610	CELA1
	ENSG00000160584	SIK3
	ENSG00000132470	ITGB4
	ENSG00000181915	ADO
	ENSG00000170523	KRT83
	ENSG00000175329	ISX
	ENSG00000123892	RAB38
	ENSG00000184571	PIWIL3
	ENSG00000185775	SPATA31A6
	ENSG00000198400	NTRK1
	ENSG00000103365	GGA2
	ENSG00000119986	AVPI1
	ENSG00000104332	SFRP1
	ENSG00000166930	MS4A5
	ENSG00000065328	MCM10
	ENSG00000172320	OR5A1
	ENSG00000104823	ECH1
	ENSG00000105991	HOXA1
	ENSG00000035115	SH3YL1
	ENSG00000187372	PCDHB13
	ENSG00000137411	VARS2
	ENSG00000166311	SMPD1
	ENSG00000054690	PLEKHH1
	ENSG00000130158	DOCK6
	ENSG00000275183	LENG9
	ENSG00000160695	VPS11
	ENSG00000187676	B3GLCT
	ENSG00000162878	PKDCC
	ENSG00000176381	PRR18
	ENSG00000116299	KIAA1324
	ENSG00000214402	LCNL1
	ENSG00000162398	LEXM
	ENSG00000189325	BNIP5
	ENSG00000058729	RIOK2
	ENSG00000100336	APOL4
	ENSG00000039139	DNAH5
	ENSG00000122483	CCDC18
	ENSG00000081248	CACNA1S
	ENSG00000089041	P2RX7
	ENSG00000214944	ARHGEF28
	ENSG00000101182	PSMA7
	ENSG00000186862	PDZD7
	ENSG00000081479	LRP2
	ENSG00000140937	CDH11
	ENSG00000100994	PYGB
	ENSG00000070371	CLTCL1
	ENSG00000177426	TGIF1
	ENSG00000248767	FOXL3
	ENSG00000158486	DNAH3
	ENSG00000169474	SPRR1A
	ENSG00000231852	CYP21A2
	ENSG00000151276	MAGI1
	ENSG00000169696	ASPSCR1
	ENSG00000196832	OR11G2
	ENSG00000125872	LRRN4
	ENSG00000165689	ENTR1
	ENSG00000124459	ZNF45
	ENSG00000136068	FLNB
	ENSG00000118898	PPL
	ENSG00000135845	PIGC
	ENSG00000134815	DHX34
	ENSG00000137337	MDC1
	ENSG00000235750	KIAA0040
	ENSG00000133067	LGR6
	ENSG00000168038	ULK4
	ENSG00000060718	COL11A1
	ENSG00000161940	BCL6B
	ENSG00000170537	TMC7
	ENSG00000150275	PCDH15
	ENSG00000176920	FUT2
	ENSG00000178358	OR2D3
	ENSG00000106714	CNTNAP3
	ENSG00000189099	PRSS48
	ENSG00000204390	HSPA1L
	ENSG00000139155	SLCO1C1
	ENSG00000099622	CIRBP
	ENSG00000165966	PDZRN4
	ENSG00000150656	CNDP1
	ENSG00000240563	L1TD1
	ENSG00000118308	LRMP
	ENSG00000102699	PARP4
	ENSG00000178031	ADAMTSL1
	ENSG00000168743	NPNT
	ENSG00000110448	CD5
	ENSG00000182333	LIPF
	ENSG00000248746	ACTN3
	ENSG00000172594	SMPDL3A
	ENSG00000171773	NXNL1
	ENSG00000132549	VPS13B
	ENSG00000256043	CTSO
	ENSG00000106113	CRHR2
	ENSG00000128709	HOXD9
	ENSG00000197893	NRAP
	ENSG00000154099	DNAAF1
	ENSG00000269035	AC010319.2
	ENSG00000100239	PPP6R2
	ENSG00000180999	C1orf105
	ENSG00000106780	MEGF9
	ENSG00000108759	KRT32
	ENSG00000120437	ACAT2
	ENSG00000130449	ZSWIM6
	ENSG00000110723	EXPH5
	ENSG00000178776	C5orf46
	ENSG00000156795	WDYHV1
	ENSG00000140279	DUOX2
	ENSG00000140474	ULK3
	ENSG00000115896	PLCL1
	ENSG00000140450	ARRDC4
	ENSG00000206072	SERPINB11
	ENSG00000186868	MAPT
	ENSG00000187049	TMEM216
	ENSG00000170486	KRT72
	ENSG00000119684	MLH3
	ENSG00000146038	DCDC2
	ENSG00000197410	DCHS2
	ENSG00000198945	L3MBTL3
	ENSG00000171444	MCC
	ENSG00000215568	GAB4
	ENSG00000141101	NOB1
	ENSG00000198785	GRIN3A
	ENSG00000137038	DMAC1
	ENSG00000162458	FBLIM1
	ENSG00000160185	UBASH3A
	ENSG00000117500	TMED5
	ENSG00000165124	SVEP1
	ENSG00000133710	SPINK5
	ENSG00000197694	SPTAN1
	ENSG00000164695	CHMP4C
	ENSG00000174989	FBXW8
	ENSG00000124383	MPHOSPH10
	ENSG00000183091	NEB
	ENSG00000131069	ACSS2
	ENSG00000166685	COG1
	ENSG00000145975	FAM217A
	ENSG00000182173	TSEN54
	ENSG00000164309	CMYA5
	ENSG00000204536	CCHCR1
	ENSG00000077498	TYR
	ENSG00000105538	RASIP1
	ENSG00000221866	PLXNA4
	ENSG00000100461	RBM23
	ENSG00000119333	WDR34
	ENSG00000124574	ABCC10
	ENSG00000155761	SPAG17
	ENSG00000078814	MYH7B
	ENSG00000141404	GNAL
	ENSG00000257046	SLCO1B3-SLCO1B7
	ENSG00000111700	SLCO1B3
	ENSG00000176567	OR4X1
	ENSG00000180376	CCDC66
	ENSG00000179588	ZFPM1
	ENSG00000185294	SPPL2C
Deafness genes are shown in bold, and highly variable genes with a grey background.

## Sheet: Table S2 normal hearing lists
Table S2. Outlier genes with a high variant load in normal hearing
MAF cutoff	1		0.2		0.1		0.05		0.01		0.005		0.1		0.1		0.1		0.1		0.1		0.1
Impact	High		High		High		High		High		High		Low		High		High		High (MSC)		High (MSC)		High (MSC)
Participants	All		All		All		All		All		All		All		Male		Female		All		Male		Female
	Ensembl Gene ID	Gene name	Ensembl ID	Gene name	Ensembl Gene ID	Gene name	Ensembl Gene ID	Gene name	Ensembl Gene ID	Gene name	Ensembl Gene ID	Gene name	Ensembl Gene ID	Gene name	Ensembl Gene ID	Gene name	Ensembl Gene ID	Gene name	Ensembl Gene ID	Gene name	Ensembl Gene ID	Gene name	Ensembl Gene ID	Gene name
	ENSG00000165509	MAGEC3	ENSG00000198930	CSAG1	ENSG00000122145	TBX22	ENSG00000198947	DMD	ENSG00000154358	OBSCN	ENSG00000164946	FREM1	ENSG00000181143	MUC16	ENSG00000144152	FBLN7	ENSG00000114841	DNAH1	ENSG00000198947	DMD	ENSG00000143631	FLG	ENSG00000151914	DST
	ENSG00000068400	GRIPAP1	ENSG00000184083	FAM120C	ENSG00000198947	DMD	ENSG00000243978	RTL9	ENSG00000186862	PDZD7	ENSG00000198947	DMD	ENSG00000185567	AHNAK2	ENSG00000154358	OBSCN	ENSG00000130158	DOCK6	ENSG00000102001	CACNA1F	ENSG00000179869	ABCA13	ENSG00000138759	FRAS1
	ENSG00000120498	TEX11	ENSG00000000003	TSPAN6	ENSG00000154358	OBSCN	ENSG00000154358	OBSCN	ENSG00000047644	WWC3	ENSG00000129219	PLD2	ENSG00000198947	DMD	ENSG00000186862	PDZD7	ENSG00000054523	KIF1B	ENSG00000143631	FLG	ENSG00000103335	PIEZO1	ENSG00000183638	RP1L1
	ENSG00000012211	PRICKLE3	ENSG00000122145	TBX22	ENSG00000243978	RTL9	ENSG00000102001	CACNA1F	ENSG00000144152	FBLN7	ENSG00000154358	OBSCN	ENSG00000147113	DIPK2B	ENSG00000118997	DNAH7	ENSG00000157152	SYN2	ENSG00000103335	PIEZO1	ENSG00000225614	ZNF469	ENSG00000143631	FLG
	ENSG00000177485	ZBTB33	ENSG00000198947	DMD	ENSG00000128833	MYO5C	ENSG00000182968	SOX1	ENSG00000112159	MDN1	ENSG00000197653	DNAH10	ENSG00000145113	MUC4	ENSG00000026950	BTN3A1	ENSG00000148426	PROSER2	ENSG00000183638	RP1L1	ENSG00000130702	LAMA5	ENSG00000113971	NPHP3
	ENSG00000189023	MAGEB16	ENSG00000054654	SYNE2	ENSG00000169432	SCN9A	ENSG00000186862	PDZD7	ENSG00000111799	COL12A1	ENSG00000127481	UBR4	ENSG00000130827	PLXNA3	ENSG00000115423	DNAH6	ENSG00000130711	PRDM12	ENSG00000130385	BMP15	ENSG00000183091	NEB	ENSG00000149311	ATM
	ENSG00000022267	FHL1	ENSG00000104067	TJP1	ENSG00000095777	MYO3A	ENSG00000204740	MALRD1	ENSG00000164946	FREM1	ENSG00000158486	DNAH3	ENSG00000103335	PIEZO1	ENSG00000153347	FAM81B	ENSG00000178597	PSAPL1	ENSG00000151914	DST	ENSG00000183638	RP1L1	ENSG00000158077	NLRP14
	ENSG00000133131	MORC4	ENSG00000140521	POLG	ENSG00000102001	CACNA1F	ENSG00000103335	PIEZO1	ENSG00000204740	MALRD1	ENSG00000142449	FBN3	ENSG00000198753	PLXNB3	ENSG00000158486	DNAH3	ENSG00000188162	OTOG	ENSG00000134588	USP26	ENSG00000196557	CACNA1H	ENSG00000054523	KIF1B
	ENSG00000198947	DMD	ENSG00000204301	NOTCH4	ENSG00000115423	DNAH6	ENSG00000167524	RSKR	ENSG00000133816	MICAL2	ENSG00000175356	SCUBE2	ENSG00000005893	LAMP2	ENSG00000103335	PIEZO1	ENSG00000138162	TACC2	ENSG00000086717	PPEF1	ENSG00000039139	DNAH5	ENSG00000103335	PIEZO1
	ENSG00000165370	GPR101	ENSG00000230657	PRB4	ENSG00000148426	PROSER2	ENSG00000087301	TXNDC16	ENSG00000198947	DMD	ENSG00000095587	TLL2	ENSG00000143631	FLG	ENSG00000169224	GCSAML	ENSG00000005194	CIAPIN1	ENSG00000179869	ABCA13	ENSG00000187240	DYNC2H1	ENSG00000175054	ATR
	ENSG00000006756	ARSD	ENSG00000154358	OBSCN	ENSG00000111799	COL12A1	ENSG00000261949	GFY	ENSG00000142449	FBN3	ENSG00000172456	FGGY	ENSG00000182022	CHST15	ENSG00000101146	RAE1	ENSG00000132849	PATJ	ENSG00000138759	FRAS1	ENSG00000164946	FREM1	ENSG00000106571	GLI3
	ENSG00000147100	SLC16A2	ENSG00000144711	IQSEC1	ENSG00000026950	BTN3A1	ENSG00000144152	FBLN7	ENSG00000178209	PLEC	ENSG00000146122	DAAM2	ENSG00000133124	IRS4	ENSG00000128833	MYO5C	ENSG00000168026	TTC21A	ENSG00000079482	OPHN1	ENSG00000070729	CNGB1	ENSG00000122507	BBS9
	ENSG00000101890	GUCY2F	ENSG00000243978	RTL9	ENSG00000182968	SOX1	ENSG00000049323	LTBP1	ENSG00000129219	PLD2	ENSG00000128591	FLNC	ENSG00000175718	RBMXL3	ENSG00000166833	NAV2	ENSG00000169432	SCN9A	ENSG00000183091	NEB	ENSG00000151835	SACS	ENSG00000114841	DNAH1
	ENSG00000101812	H2BW2	ENSG00000086015	MAST2	ENSG00000144152	FBLN7	ENSG00000009724	MASP2	ENSG00000101868	POLA1	ENSG00000178209	PLEC	ENSG00000054523	KIF1B	ENSG00000167880	EVPL	ENSG00000180228	PRKRA	ENSG00000225614	ZNF469	ENSG00000106571	GLI3
	ENSG00000158352	SHROOM4	ENSG00000103335	PIEZO1	ENSG00000114841	DNAH1	ENSG00000158486	DNAH3	ENSG00000127481	UBR4	ENSG00000005381	MPO	ENSG00000062096	ARSF	ENSG00000151835	SACS	ENSG00000188157	AGRN	ENSG00000122145	TBX22
	ENSG00000101981	F9	ENSG00000164347	GFM2	ENSG00000186862	PDZD7	ENSG00000186912	P2RY4	ENSG00000115568	ZNF142	ENSG00000115568	ZNF142	ENSG00000089820	ARHGAP4	ENSG00000197653	DNAH10	ENSG00000197150	ABCB8	ENSG00000182220	ATP6AP2
	ENSG00000165240	ATP7A	ENSG00000102893	PHKB	ENSG00000157152	SYN2	ENSG00000189326	SPANXN4	ENSG00000175356	SCUBE2	ENSG00000151835	SACS	ENSG00000102001	CACNA1F	ENSG00000107186	MPDZ	ENSG00000198171	DDRGK1	ENSG00000149311	ATM
	ENSG00000102387	TAF7L	ENSG00000128833	MYO5C	ENSG00000103335	PIEZO1	ENSG00000158816	VWA5B1	ENSG00000095587	TLL2	ENSG00000186862	PDZD7	ENSG00000106571	GLI3	ENSG00000115592	PRKAG3	ENSG00000080644	CHRNA3	ENSG00000042781	USH2A
	ENSG00000198930	CSAG1	ENSG00000124942	AHNAK	ENSG00000140521	POLG	ENSG00000094796	KRT31	ENSG00000167377	ZNF23	ENSG00000143631	FLG	ENSG00000067445	TRO	ENSG00000009724	MASP2	ENSG00000178209	PLEC	ENSG00000106571	GLI3
	ENSG00000184083	FAM120C	ENSG00000106012	IQCE	ENSG00000167524	RSKR	ENSG00000167880	EVPL	ENSG00000143199	ADCY10	ENSG00000133816	MICAL2	ENSG00000136709	WDR33	ENSG00000140836	ZFHX3	ENSG00000095777	MYO3A	ENSG00000196924	FLNA
	ENSG00000000003	TSPAN6	ENSG00000169432	SCN9A	ENSG00000178597	PSAPL1	ENSG00000102313	ITIH6	ENSG00000173141	MRPL57	ENSG00000111799	COL12A1	ENSG00000109181	UGT2B10	ENSG00000173064	HECTD4	ENSG00000182968	SOX1	ENSG00000070729	CNGB1
	ENSG00000164347	GFM2	ENSG00000114841	DNAH1	ENSG00000101146	RAE1	ENSG00000198211	AC092143.1	ENSG00000172456	FGGY	ENSG00000130827	PLXNA3	ENSG00000184343	SRPK3	ENSG00000095777	MYO3A	ENSG00000113649	TCERG1	ENSG00000147124	ZNF41
	ENSG00000075826	SEC31B	ENSG00000102001	CACNA1F	ENSG00000169249	ZRSR2	ENSG00000164946	FREM1	ENSG00000143631	FLG	ENSG00000135372	NAT10	ENSG00000225614	ZNF469	ENSG00000196943	NOP9	ENSG00000119185	ITGB1BP1	ENSG00000156313	RPGR
	ENSG00000139289	PHLDA1	ENSG00000095777	MYO3A	ENSG00000163687	DNASE1L3	ENSG00000140836	ZFHX3	ENSG00000146122	DAAM2			ENSG00000183638	RP1L1	ENSG00000157654	PALM2AKAP2	ENSG00000261949	GFY	ENSG00000187535	IFT140
	ENSG00000143341	HMCN1	ENSG00000174015	CBY2	ENSG00000133678	TMEM254	ENSG00000091137	SLC26A4	ENSG00000128591	FLNC			ENSG00000179869	ABCA13	ENSG00000186395	KRT10	ENSG00000169330	MINAR1	ENSG00000030582	GRN
	ENSG00000176219	OR11H6	ENSG00000188010	MORN2	ENSG00000054523	KIF1B	ENSG00000114841	DNAH1	ENSG00000110060	PUS3			ENSG00000250349	AF241726.2	ENSG00000111799	COL12A1	ENSG00000134463	ECHDC3	ENSG00000113971	NPHP3
	ENSG00000138813	C4orf17	ENSG00000153347	FAM81B	ENSG00000087301	TXNDC16	ENSG00000113649	TCERG1	ENSG00000148841	ITPRIP			ENSG00000257335	MGAM	ENSG00000169876	MUC17	ENSG00000143149	ALDH9A1	ENSG00000054523	KIF1B
	ENSG00000277481	PKD1L3	ENSG00000178852	EFCAB13	ENSG00000158486	DNAH3	ENSG00000258839	MC1R	ENSG00000198826	ARHGAP11A			ENSG00000156500	FAM122C	ENSG00000087301	TXNDC16	ENSG00000204311	PJVK
	ENSG00000101882	NKAP	ENSG00000129566	TEP1	ENSG00000261949	GFY	ENSG00000178209	PLEC					ENSG00000186912	P2RY4	ENSG00000167524	RSKR	ENSG00000140521	POLG
	ENSG00000130294	KIF1A	ENSG00000183091	NEB	ENSG00000049323	LTBP1	ENSG00000047644	WWC3					ENSG00000172752	COL6A5	ENSG00000169756	LIMS1	ENSG00000204740	MALRD1
	ENSG00000154263	ABCA10	ENSG00000132972	RNF17	ENSG00000009724	MASP2	ENSG00000103495	MAZ					ENSG00000146530	VWDE	ENSG00000168148	H3-4	ENSG00000167644	C19orf33
	ENSG00000184735	DDX53	ENSG00000170085	SIMC1	ENSG00000198171	DDRGK1	ENSG00000128833	MYO5C					ENSG00000283697	HSFX3	ENSG00000169432	SCN9A	ENSG00000182985	CADM1
	ENSG00000179409	GEMIN4	ENSG00000115423	DNAH6	ENSG00000151835	SACS	ENSG00000167644	C19orf33					ENSG00000187754	SSX7	ENSG00000127603	MACF1	ENSG00000166402	TUB
	ENSG00000154493	C10orf90	ENSG00000151835	SACS	ENSG00000197653	DNAH10	ENSG00000115423	DNAH6					ENSG00000171680	PLEKHG5	ENSG00000133678	TMEM254	ENSG00000120341	SEC16B
	ENSG00000122882	ECD	ENSG00000137819	PAQR5	ENSG00000130711	PRDM12	ENSG00000175691	ZNF77					ENSG00000189132	FAM47B	ENSG00000179902	C1orf194	ENSG00000132793	LPIN3
	ENSG00000184428	TOP1MT	ENSG00000111799	COL12A1	ENSG00000189326	SPANXN4	ENSG00000115266	APC2					ENSG00000054654	SYNE2	ENSG00000204520	MICA	ENSG00000115423	DNAH6
	ENSG00000054654	SYNE2	ENSG00000148426	PROSER2	ENSG00000183091	NEB	ENSG00000153347	FAM81B					ENSG00000119139	TJP2	ENSG00000264424	MYH4	ENSG00000104067	TJP1
	ENSG00000159588	CCDC17	ENSG00000274588	DGKK	ENSG00000186912	P2RY4	ENSG00000161202	DVL3					ENSG00000165349	SLC7A3	ENSG00000095587	TLL2	ENSG00000255346	NOX5
	ENSG00000137875	BCL2L10	ENSG00000182968	SOX1	ENSG00000167880	EVPL	ENSG00000103222	ABCC1					ENSG00000205667	ARSH	ENSG00000150961	SEC24D	ENSG00000285447	ZNF883
	ENSG00000169432	SCN9A	ENSG00000251503	CENPS-CORT	ENSG00000189056	RELN	ENSG00000176040	TMPRSS7					ENSG00000182095	TNRC18	ENSG00000135697	BCO1	ENSG00000204248	COL11A2
	ENSG00000234224	TMEM229A	ENSG00000204347	BTBD17	ENSG00000106571	GLI3	ENSG00000183091	NEB					ENSG00000156920	ADGRG4	ENSG00000064687	ABCA7	ENSG00000116731	PRDM2
	ENSG00000161849	KRT84	ENSG00000007174	DNAH9	ENSG00000186395	KRT10	ENSG00000111799	COL12A1					ENSG00000008086	CDKL5	ENSG00000175691	ZNF77	ENSG00000180113	TDRD6
	ENSG00000174928	C3orf33	ENSG00000026950	BTN3A1	ENSG00000094796	KRT31	ENSG00000178078	STAP2					ENSG00000147202	DIAPH2	ENSG00000148288	GBGT1	ENSG00000213694	S1PR3
	ENSG00000103335	PIEZO1	ENSG00000175279	CENPS	ENSG00000158816	VWA5B1	ENSG00000144120	TMEM177					ENSG00000197177	ADGRA1	ENSG00000105447	GRWD1	ENSG00000163380	LMOD3
	ENSG00000155657	TTN	ENSG00000146530	VWDE	ENSG00000197150	ABCB8	ENSG00000076344	RGS11					ENSG00000114841	DNAH1	ENSG00000182968	SOX1	ENSG00000104044	OCA2
	ENSG00000160856	FCRL3	ENSG00000157168	NRG1	ENSG00000095587	TLL2	ENSG00000070748	CHAT					ENSG00000197565	COL4A6	ENSG00000176438	SYNE3	ENSG00000111799	COL12A1
	ENSG00000090889	KIF4A	ENSG00000130940	CASZ1	ENSG00000204520	MICA	ENSG00000166341	DCHS1					ENSG00000196924	FLNA	ENSG00000163687	DNASE1L3	ENSG00000091137	SLC26A4
	ENSG00000204301	NOTCH4	ENSG00000137642	SORL1	ENSG00000102313	ITIH6	ENSG00000130158	DOCK6					ENSG00000134588	USP26	ENSG00000271447	MMP28	ENSG00000070748	CHAT
	ENSG00000094963	FMO2	ENSG00000186862	PDZD7	ENSG00000113211	PCDHB6	ENSG00000271447	MMP28					ENSG00000183091	NEB	ENSG00000226763	SRRM5	ENSG00000163687	DNASE1L3
	ENSG00000105550	FGF21	ENSG00000064687	ABCA7	ENSG00000130158	DOCK6	ENSG00000255346	NOX5					ENSG00000138759	FRAS1	ENSG00000131747	TOP2A	ENSG00000185615	PDIA2
	ENSG00000154358	OBSCN	ENSG00000157152	SYN2	ENSG00000054654	SYNE2	ENSG00000101342	TLDC2					ENSG00000102302	FGD1	ENSG00000115266	APC2	ENSG00000140403	DNAJA4
	ENSG00000181215	C4orf50	ENSG00000284609	OR8B3	ENSG00000087303	NID2	ENSG00000054654	SYNE2					ENSG00000183631	PRR32	ENSG00000161202	DVL3	ENSG00000139352	ASCL1
	ENSG00000235098	ANKRD65	ENSG00000188107	EYS	ENSG00000148288	GBGT1	ENSG00000103707	MTFMT					ENSG00000130385	BMP15	ENSG00000106571	GLI3	ENSG00000181143	MUC16
	ENSG00000184601	C14orf180	ENSG00000178597	PSAPL1	ENSG00000162300	ZFPL1	ENSG00000121053	EPX					ENSG00000144868	TMEM108	ENSG00000197162	ZNF785	ENSG00000215126	CBWD6
	ENSG00000251692	PTX4	ENSG00000115155	OTOF	ENSG00000169330	MINAR1	ENSG00000215126	CBWD6					ENSG00000186871	ERCC6L	ENSG00000140521	POLG	ENSG00000167618	LAIR2
	ENSG00000166762	CATSPER2	ENSG00000167524	RSKR	ENSG00000143149	ALDH9A1	ENSG00000184792	OSBP2					ENSG00000181433	SAGE1	ENSG00000091136	LAMB1	ENSG00000128833	MYO5C
	ENSG00000163406	SLC15A2	ENSG00000101146	RAE1	ENSG00000164946	FREM1	ENSG00000215045	GRID2IP					ENSG00000171495	MROH2B	ENSG00000136104	RNASEH2B	ENSG00000183313	OR52L1
	ENSG00000122145	TBX22	ENSG00000169249	ZRSR2	ENSG00000168026	TTC21A	ENSG00000176438	SYNE3					ENSG00000126016	AMOT	ENSG00000008130	NADK	ENSG00000054654	SYNE2
	ENSG00000176083	ZNF683	ENSG00000137877	SPTBN5	ENSG00000204248	COL11A2	ENSG00000142449	FBN3					ENSG00000053524	MCF2L2	ENSG00000162300	ZFPL1	ENSG00000049323	LTBP1
	ENSG00000140950	MEAK7	ENSG00000091136	LAMB1	ENSG00000204740	MALRD1	ENSG00000196090	PTPRT					ENSG00000086758	HUWE1	ENSG00000100628	ASB2	ENSG00000118473	SGIP1
	ENSG00000196531	NACA	ENSG00000144152	FBLN7	ENSG00000091137	SLC26A4	ENSG00000094804	CDC6					ENSG00000146950	SHROOM2	ENSG00000160767	FAM189B	ENSG00000178078	STAP2
	ENSG00000139971	ARMH4	ENSG00000163687	DNASE1L3	ENSG00000104044	OCA2	ENSG00000077463	SIRT6							ENSG00000138688	KIAA1109	ENSG00000175054	ATR
	ENSG00000154473	BUB3	ENSG00000166311	SMPD1	ENSG00000113649	TCERG1	ENSG00000133816	MICAL2							ENSG00000106333	PCOLCE	ENSG00000127081	ZNF484
	ENSG00000117724	CENPF	ENSG00000054523	KIF1B	ENSG00000036473	OTC	ENSG00000054523	KIF1B							ENSG00000145244	CORIN	ENSG00000103051	COG4
	ENSG00000260325	HSPB9	ENSG00000213983	AP1G2	ENSG00000178209	PLEC	ENSG00000135697	BCO1							ENSG00000167972	ABCA3	ENSG00000120254	MTHFD1L
	ENSG00000156042	CFAP70	ENSG00000255346	NOX5	ENSG00000180228	PRKRA	ENSG00000163092	XIRP2							ENSG00000177627	C12orf54	ENSG00000169129	AFAP1L2
	ENSG00000168286	THAP11	ENSG00000136250	AOAH	ENSG00000103495	MAZ	ENSG00000198300	PEG3							ENSG00000007174	DNAH9	ENSG00000163092	XIRP2
	ENSG00000066135	KDM4A	ENSG00000133678	TMEM254	ENSG00000182621	PLCB1	ENSG00000134760	DSG1							ENSG00000143341	HMCN1	ENSG00000126247	CAPNS1
	ENSG00000117151	CTBS	ENSG00000164946	FREM1	ENSG00000167644	C19orf33	ENSG00000129219	PLD2							ENSG00000148841	ITPRIP	ENSG00000215187	FAM166B
	ENSG00000061455	PRDM6	ENSG00000130653	PNPLA7	ENSG00000047644	WWC3	ENSG00000141013	GAS8							ENSG00000166343	MSS51	ENSG00000105559	PLEKHA4
	ENSG00000129991	TNNI3	ENSG00000087301	TXNDC16	ENSG00000175691	ZNF77	ENSG00000163492	CCDC141							ENSG00000238243	OR2W3	ENSG00000164946	FREM1
	ENSG00000083838	ZNF446	ENSG00000261949	GFY	ENSG00000103051	COG4	ENSG00000151835	SACS							ENSG00000179869	ABCA13	ENSG00000143199	ADCY10
	ENSG00000113645	WWC1	ENSG00000151500	THYN1	ENSG00000150961	SEC24D	ENSG00000140319	SRP14							ENSG00000130559	CAMSAP1	ENSG00000103707	MTFMT
	ENSG00000284989	AL451062.4	ENSG00000049323	LTBP1	ENSG00000153347	FAM81B	ENSG00000176978	DPP7							ENSG00000119973	PRLHR	ENSG00000080823	MOK
	ENSG00000169962	TAS1R3	ENSG00000182329	KIAA2012	ENSG00000125388	GRK4	ENSG00000139800	ZIC5							ENSG00000144120	TMEM177	ENSG00000183091	NEB
	ENSG00000104067	TJP1	ENSG00000112038	OPRM1	ENSG00000115266	APC2	ENSG00000185926	OR4C46							ENSG00000049323	LTBP1	ENSG00000159640	ACE
	ENSG00000166317	SYNPO2L	ENSG00000036448	MYOM2	ENSG00000118473	SGIP1	ENSG00000075826	SEC31B							ENSG00000183378	OVCH2	ENSG00000090932	DLL3
	ENSG00000145012	LPP	ENSG00000130714	POMT1	ENSG00000146530	VWDE	ENSG00000139352	ASCL1							ENSG00000178662	CSRNP3	ENSG00000214021	TTLL3
	ENSG00000115523	GNLY	ENSG00000134760	DSG1	ENSG00000118997	DNAH7	ENSG00000141873	SLC39A3							ENSG00000154330	PGM5	ENSG00000007516	BAIAP3
	ENSG00000197849	OR8G1	ENSG00000248746	ACTN3	ENSG00000161202	DVL3	ENSG00000012660	ELOVL5							ENSG00000204256	BRD2	ENSG00000107521	HPS1
	ENSG00000077238	IL4R	ENSG00000171680	PLEKHG5	ENSG00000176040	TMPRSS7	ENSG00000189350	TOGARAM2							ENSG00000189056	RELN	ENSG00000130294	KIF1A
	ENSG00000160298	C21orf58	ENSG00000125746	EML2	ENSG00000132793	LPIN3	ENSG00000138316	ADAMTS14							ENSG00000136250	AOAH	ENSG00000167280	ENGASE
	ENSG00000176438	SYNE3	ENSG00000198171	DDRGK1	ENSG00000166341	DCHS1	ENSG00000179869	ABCA13							ENSG00000169184	MN1	ENSG00000167721	TSR1
	ENSG00000183317	EPHA10	ENSG00000009724	MASP2	ENSG00000120341	SEC16B	ENSG00000095587	TLL2							ENSG00000087303	NID2	ENSG00000104043	ATP8B4
	ENSG00000100347	SAMM50	ENSG00000181523	SGSH	ENSG00000115592	PRKAG3	ENSG00000181827	RFX7							ENSG00000205038	PKHD1L1	ENSG00000149503	INCENP
	ENSG00000188038	NRN1L	ENSG00000187775	DNAH17	ENSG00000274211	SOCS7	ENSG00000188641	DPYD							ENSG00000094804	CDC6	ENSG00000180096	SEPTIN1
	ENSG00000181885	CLDN7	ENSG00000205726	ITSN1	ENSG00000147874	HAUS6	ENSG00000064692	SNCAIP							ENSG00000078018	MAP2	ENSG00000152749	GPR180
	ENSG00000180433	OR6K6	ENSG00000146350	TBC1D32	ENSG00000080644	CHRNA3	ENSG00000104760	FGL1							ENSG00000080573	COL5A3	ENSG00000274211	SOCS7
	ENSG00000187860	CCDC157	ENSG00000111254	AKAP3	ENSG00000070748	CHAT	ENSG00000017483	SLC38A5							ENSG00000197969	VPS13A	ENSG00000225830	ERCC6
	ENSG00000112214	FHL5	ENSG00000197653	DNAH10	ENSG00000126247	CAPNS1	ENSG00000197162	ZNF785							ENSG00000141295	SCRN2	ENSG00000100811	YY1
	ENSG00000179869	ABCA13	ENSG00000186395	KRT10	ENSG00000143631	FLG	ENSG00000172869	DMXL1							ENSG00000103495	MAZ	ENSG00000131142	CCL25
	ENSG00000103202	NME4	ENSG00000186912	P2RY4	ENSG00000076344	RGS11	ENSG00000059377	TBXAS1							ENSG00000138835	RGS3	ENSG00000141503	MINK1
	ENSG00000067596	DHX8	ENSG00000189326	SPANXN4	ENSG00000178078	STAP2	ENSG00000159714	ZDHHC1							ENSG00000006611	USH1C	ENSG00000064692	SNCAIP
	ENSG00000080644	CHRNA3	ENSG00000196943	NOP9	ENSG00000144120	TMEM177	ENSG00000101868	POLA1							ENSG00000135636	DYSF	ENSG00000137872	SEMA6D
	ENSG00000116337	AMPD2	ENSG00000185298	CCDC137	ENSG00000204311	PJVK	ENSG00000104043	ATP8B4							ENSG00000131504	DIAPH1	ENSG00000135577	NMBR
	ENSG00000196151	WDSUB1	ENSG00000179041	RRS1	ENSG00000135697	BCO1	ENSG00000138835	RGS3							ENSG00000110713	NUP98	ENSG00000077463	SIRT6
	ENSG00000147724	FAM135B	ENSG00000188827	SLX4	ENSG00000271447	MMP28	ENSG00000166004	CEP295							ENSG00000182621	PLCB1	ENSG00000146476	ARMT1
	ENSG00000137409	MTCH1	ENSG00000130711	PRDM12	ENSG00000070785	EIF2B3	ENSG00000127481	UBR4							ENSG00000205213	LGR4	ENSG00000103175	WFDC1
	ENSG00000140836	ZFHX3	ENSG00000158816	VWA5B1	ENSG00000121053	EPX	ENSG00000154188	ANGPT1							ENSG00000126653	NSRP1	ENSG00000215018	COL28A1
	ENSG00000134146	DPH6	ENSG00000167880	EVPL	ENSG00000184792	OSBP2	ENSG00000205420	KRT6A							ENSG00000138316	ADAMTS14	ENSG00000215045	GRID2IP
	ENSG00000188596	CFAP54	ENSG00000140836	ZFHX3	ENSG00000101342	TLDC2	ENSG00000150627	WDR17							ENSG00000159753	CARMIL2	ENSG00000108846	ABCC3
	ENSG00000140807	NKD1	ENSG00000137474	MYO7A	ENSG00000136104	RNASEH2B	ENSG00000133135	RNF128							ENSG00000129493	HEATR5A	ENSG00000158816	VWA5B1
	ENSG00000140521	POLG	ENSG00000094796	KRT31	ENSG00000255346	NOX5	ENSG00000138347	MYPN							ENSG00000215906	LACTBL1	ENSG00000159753	CARMIL2
	ENSG00000197321	SVIL	ENSG00000095587	TLL2	ENSG00000091136	LAMB1	ENSG00000115568	ZNF142							ENSG00000196557	CACNA1H	ENSG00000158023	WDR66
	ENSG00000134115	CNTN6	ENSG00000102189	EEA1	ENSG00000142449	FBN3	ENSG00000146122	DAAM2							ENSG00000039139	DNAH5	ENSG00000186522	SEPTIN10
	ENSG00000141503	MINK1	ENSG00000106571	GLI3	ENSG00000103707	MTFMT	ENSG00000078018	MAP2							ENSG00000121053	EPX	ENSG00000188641	DPYD
	ENSG00000140983	RHOT2	ENSG00000215009	ACSM4	ENSG00000215045	GRID2IP	ENSG00000141338	ABCA8							ENSG00000130706	ADRM1	ENSG00000125388	GRK4
	ENSG00000087074	PPP1R15A	ENSG00000189056	RELN	ENSG00000176438	SYNE3	ENSG00000214711	CAPN14							ENSG00000198796	ALPK2	ENSG00000182253	SYNM
	ENSG00000130147	SH3BP4	ENSG00000196344	ADH7	ENSG00000150627	WDR17	ENSG00000073614	KDM5A							ENSG00000135837	CEP350	ENSG00000005381	MPO
	ENSG00000064687	ABCA7	ENSG00000102313	ITIH6	ENSG00000215126	CBWD6	ENSG00000185615	PDIA2							ENSG00000172869	DMXL1	ENSG00000113211	PCDHB6
	ENSG00000182095	TNRC18	ENSG00000197150	ABCB8	ENSG00000104067	TJP1	ENSG00000127054	INTS11							ENSG00000204301	NOTCH4	ENSG00000133678	TMEM254
	ENSG00000175832	ETV4	ENSG00000166343	MSS51	ENSG00000204256	BRD2	ENSG00000135577	NMBR							ENSG00000158816	VWA5B1	ENSG00000048471	SNX29
	ENSG00000177692	DNAJC28	ENSG00000204520	MICA	ENSG00000094804	CDC6	ENSG00000188157	AGRN							ENSG00000146530	VWDE	ENSG00000139668	WDFY2
	ENSG00000158055	GRHL3	ENSG00000162300	ZFPL1	ENSG00000140836	ZFHX3	ENSG00000154330	PGM5							ENSG00000196569	LAMA2	ENSG00000167881	SRP68
	ENSG00000121904	CSMD2	ENSG00000126838	PZP	ENSG00000196090	PTPRT	ENSG00000136250	AOAH							ENSG00000144962	SPATA16	ENSG00000127329	PTPRB
	ENSG00000151422	FER	ENSG00000113211	PCDHB6	ENSG00000169876	MUC17	ENSG00000116731	PRDM2							ENSG00000126773	PCNX4	ENSG00000089101	CFAP61
	ENSG00000138629	UBL7	ENSG00000103351	CLUAP1	ENSG00000163092	XIRP2	ENSG00000185156	MFSD6L							ENSG00000153896	ZNF599	ENSG00000094796	KRT31
	ENSG00000149922	TBX6	ENSG00000143149	ALDH9A1	ENSG00000126653	NSRP1	ENSG00000006715	VPS41							ENSG00000101474	APMAP	ENSG00000167615	LENG8
	ENSG00000167664	TMIGD2	ENSG00000257446	ZNF878	ENSG00000077463	SIRT6	ENSG00000005381	MPO							ENSG00000149488	TMC2	ENSG00000182481	KPNA2
	ENSG00000163554	SPTA1	ENSG00000169330	MINAR1	ENSG00000080573	COL5A3	ENSG00000196924	FLNA							ENSG00000084453	SLCO1A2	ENSG00000182621	PLCB1
	ENSG00000130711	PRDM12	ENSG00000078114	NEBL	ENSG00000187535	IFT140	ENSG00000187535	IFT140							ENSG00000006715	VPS41	ENSG00000197256	KANK2
	ENSG00000055957	ITIH1	ENSG00000148288	GBGT1	ENSG00000008130	NADK	ENSG00000105559	PLEKHA4							ENSG00000136011	STAB2	ENSG00000110400	NECTIN1
	ENSG00000172071	EIF2AK3	ENSG00000141200	KIF2B	ENSG00000163492	CCDC141	ENSG00000118997	DNAH7							ENSG00000132510	KDM6B	ENSG00000089351	GRAMD1A
	ENSG00000188581	KRTAP1-1	ENSG00000203697	CAPN8	ENSG00000080823	MOK	ENSG00000158023	WDR66							ENSG00000167098	SUN5	ENSG00000184922	FMNL1
	ENSG00000145014	TMEM44	ENSG00000188162	OTOG	ENSG00000134760	DSG1	ENSG00000197653	DNAH10							ENSG00000164880	INTS1	ENSG00000154358	OBSCN
	ENSG00000054267	ARID4B	ENSG00000091137	SLC26A4	ENSG00000159753	CARMIL2	ENSG00000173349	SFT2D3							ENSG00000113211	PCDHB6	ENSG00000197616	MYH6
	ENSG00000243978	RTL9	ENSG00000130158	DOCK6	ENSG00000205038	PKHD1L1	ENSG00000167377	ZNF23							ENSG00000116830	TTF2	ENSG00000129219	PLD2
	ENSG00000137877	SPTBN5	ENSG00000204248	COL11A2	ENSG00000141013	GAS8	ENSG00000186803	IFNA10							ENSG00000189182	KRT77	ENSG00000229676	ZNF492
	ENSG00000065413	ANKRD44	ENSG00000130558	OLFM1	ENSG00000139800	ZIC5	ENSG00000172752	COL6A5							ENSG00000261949	GFY	ENSG00000169249	ZRSR2
	ENSG00000150527	MIA2	ENSG00000087303	NID2	ENSG00000198300	PEG3	ENSG00000170925	TEX13B							ENSG00000176555	OR4S1	ENSG00000116151	MORN1
	ENSG00000169129	AFAP1L2	ENSG00000002016	RAD52	ENSG00000215009	ACSM4	ENSG00000167136	ENDOG							ENSG00000164946	FREM1	ENSG00000172456	FGGY
	ENSG00000188738	FSIP2	ENSG00000113649	TCERG1	ENSG00000129219	PLD2	ENSG00000120254	MTHFD1L							ENSG00000132669	RIN2	ENSG00000120158	RCL1
	ENSG00000188162	OTOG	ENSG00000168026	TTC21A	ENSG00000140319	SRP14	ENSG00000161664	ASB16							ENSG00000166341	DCHS1	ENSG00000136997	MYC
	ENSG00000166118	SPATA19	ENSG00000036473	OTC	ENSG00000181827	RFX7	ENSG00000138759	FRAS1							ENSG00000168394	TAP1	ENSG00000103061	SLC7A6OS
	ENSG00000091136	LAMB1	ENSG00000104044	OCA2	ENSG00000176978	DPP7	ENSG00000183317	EPHA10							ENSG00000157168	NRG1	ENSG00000155256	ZFYVE27
	ENSG00000168874	ATOH8	ENSG00000178209	PLEC	ENSG00000012660	ELOVL5									ENSG00000165309	ARMC3	ENSG00000141873	SLC39A3
	ENSG00000127603	MACF1	ENSG00000120318	ARAP3	ENSG00000139352	ASCL1									ENSG00000070729	CNGB1	ENSG00000138119	MYOF
	ENSG00000006744	ELAC2	ENSG00000168394	TAP1	ENSG00000177302	TOP3A									ENSG00000185436	IFNLR1	ENSG00000198604	BAZ1A
	ENSG00000146757	ZNF92	ENSG00000173546	CSPG4	ENSG00000187510	PLEKHG7									ENSG00000070915	SLC12A3	ENSG00000141696	P3H4
	ENSG00000133574	GIMAP4	ENSG00000103495	MAZ	ENSG00000179902	C1orf194									ENSG00000013288	MAN2B2	ENSG00000167524	RSKR
	ENSG00000179168	GGN	ENSG00000180228	PRKRA	ENSG00000179869	ABCA13									ENSG00000159625	DRC7	ENSG00000142449	FBN3
	ENSG00000176945	MUC20	ENSG00000172456	FGGY	ENSG00000119723	COQ6									ENSG00000113108	APBB3	ENSG00000139800	ZIC5
	ENSG00000161996	WDR90	ENSG00000234224	TMEM229A	ENSG00000181045	SLC26A11									ENSG00000134569	LRP4	ENSG00000173349	SFT2D3
	ENSG00000086015	MAST2	ENSG00000047644	WWC3	ENSG00000185926	OR4C46									ENSG00000075826	SEC31B	ENSG00000049618	ARID1B
	ENSG00000183747	ACSM2A	ENSG00000106123	EPHB6	ENSG00000188641	DPYD									ENSG00000176153	GPX2	ENSG00000285446	Z84488.2
	ENSG00000184166	OR1D2	ENSG00000137261	KIAA0319	ENSG00000064692	SNCAIP									ENSG00000130037	KCNA5	ENSG00000159714	ZDHHC1
	ENSG00000133116	KL	ENSG00000167644	C19orf33	ENSG00000099917	MED15									ENSG00000094796	KRT31	ENSG00000141013	GAS8
	ENSG00000084463	WBP11	ENSG00000254550	OMP	ENSG00000064651	SLC12A2									ENSG00000070601	FRMPD1	ENSG00000106571	GLI3
	ENSG00000100271	TTLL1	ENSG00000182621	PLCB1	ENSG00000064687	ABCA7									ENSG00000161526	SAP30BP	ENSG00000103227	LMF1
	ENSG00000214518	KRTAP2-2	ENSG00000175691	ZNF77	ENSG00000141873	SLC39A3									ENSG00000188827	SLX4	ENSG00000185105	MYADML2
	ENSG00000230657	PRB4	ENSG00000121957	GPSM2	ENSG00000138316	ADAMTS14									ENSG00000178105	DDX10	ENSG00000176040	TMPRSS7
	ENSG00000255346	NOX5	ENSG00000081923	ATP8B1	ENSG00000075826	SEC31B									ENSG00000070785	EIF2B3	ENSG00000263620	AC129492.3
	ENSG00000105053	VRK3	ENSG00000166341	DCHS1	ENSG00000134569	LRP4									ENSG00000099917	MED15	ENSG00000073331	ALPK1
	ENSG00000137273	FOXF2	ENSG00000125388	GRK4	ENSG00000187630	DHRS4L2									ENSG00000177409	SAMD9L	ENSG00000196090	PTPRT
	ENSG00000138286	FAM149B1	ENSG00000115266	APC2	ENSG00000007174	DNAH9									ENSG00000185926	OR4C46	ENSG00000220205	VAMP2
	ENSG00000152942	RAD17	ENSG00000214866	DCDC2C	ENSG00000100811	YY1									ENSG00000188738	FSIP2	ENSG00000185988	PLK5
	ENSG00000174177	CTU2	ENSG00000150961	SEC24D	ENSG00000189350	TOGARAM2									ENSG00000149428	HYOU1	ENSG00000185313	SCN10A
	ENSG00000065882	TBC1D1	ENSG00000089091	DZANK1	ENSG00000178105	DDX10									ENSG00000172732	MUS81	ENSG00000138759	FRAS1
	ENSG00000173546	CSPG4	ENSG00000103051	COG4	ENSG00000157168	NRG1									ENSG00000130653	PNPLA7	ENSG00000011426	ANLN
	ENSG00000144711	IQSEC1	ENSG00000164124	TMEM144	ENSG00000159714	ZDHHC1									ENSG00000170606	HSPA4	ENSG00000168056	LTBP3
	ENSG00000142661	MYOM3	ENSG00000161202	DVL3	ENSG00000059377	TBXAS1									ENSG00000197321	SVIL	ENSG00000095587	TLL2
	ENSG00000104880	ARHGEF18	ENSG00000176040	TMPRSS7	ENSG00000226763	SRRM5									ENSG00000135049	AGTPBP1	ENSG00000047644	WWC3
	ENSG00000215301	DDX3X	ENSG00000261611	AC010547.4	ENSG00000196832	OR11G2									ENSG00000153093	ACOXL	ENSG00000186867	QRFPR
	ENSG00000176208	ATAD5	ENSG00000118473	SGIP1	ENSG00000197162	ZNF785									ENSG00000214711	CAPN14	ENSG00000181045	SLC26A11
	ENSG00000102893	PHKB	ENSG00000274211	SOCS7	ENSG00000172869	DMXL1									ENSG00000102699	PARP4	ENSG00000050730	TNIP3
	ENSG00000185303	SFTPA2	ENSG00000197879	MYO1C	ENSG00000138688	KIAA1109									ENSG00000171103	TRMT61B	ENSG00000121410	A1BG
	ENSG00000081052	COL4A4	ENSG00000159166	LAD1	ENSG00000166004	CEP295									ENSG00000188868	ZNF563	ENSG00000134760	DSG1
	ENSG00000203697	CAPN8	ENSG00000182871	COL18A1	ENSG00000149488	TMC2									ENSG00000054179	ENTPD2	ENSG00000269955	FMC1-LUC7L2
	ENSG00000134508	CABLES1	ENSG00000120341	SEC16B	ENSG00000168658	VWA3B									ENSG00000042781	USH2A	ENSG00000137409	MTCH1
	ENSG00000128833	MYO5C	ENSG00000132793	LPIN3	ENSG00000017483	SLC38A5									ENSG00000164199	ADGRV1	ENSG00000161905	ALOX15
	ENSG00000197653	DNAH10	ENSG00000111846	GCNT2	ENSG00000138835	RGS3									ENSG00000196090	PTPRT	ENSG00000127054	INTS11
	ENSG00000117868	ESYT2	ENSG00000147874	HAUS6	ENSG00000264424	MYH4									ENSG00000115568	ZNF142	ENSG00000076344	RGS11
	ENSG00000179862	CITED4	ENSG00000118997	DNAH7	ENSG00000168056	LTBP3									ENSG00000124299	PEPD	ENSG00000128607	KLHDC10
	ENSG00000183111	ARHGEF37	ENSG00000115592	PRKAG3	ENSG00000131747	TOP2A									ENSG00000004487	KDM1A	ENSG00000120549	KIAA1217
	ENSG00000124942	AHNAK	ENSG00000173250	GPR151	ENSG00000130653	PNPLA7									ENSG00000187630	DHRS4L2	ENSG00000166341	DCHS1
	ENSG00000055955	ITIH4	ENSG00000126247	CAPNS1	ENSG00000169184	MN1									ENSG00000240038	AMY2B	ENSG00000114779	ABHD14B
	ENSG00000135047	CTSL	ENSG00000101470	TNNC2	ENSG00000112159	MDN1									ENSG00000171446	KRT27	ENSG00000144959	NCEH1
	ENSG00000129038	LOXL1	ENSG00000178078	STAP2	ENSG00000188162	OTOG									ENSG00000134242	PTPN22	ENSG00000150627	WDR17
	ENSG00000165383	LRRC18	ENSG00000076344	RGS11	ENSG00000100258	LMF2									ENSG00000137497	NUMA1	ENSG00000179588	ZFPM1
	ENSG00000140598	EFL1	ENSG00000080644	CHRNA3	ENSG00000104043	ATP8B4									ENSG00000198300	PEG3	ENSG00000135925	WNT10A
	ENSG00000129451	KLK10	ENSG00000163554	SPTA1	ENSG00000205420	KRT6A									ENSG00000166938	DIS3L	ENSG00000284762	AC022414.1
	ENSG00000212725	KRTAP2-1	ENSG00000144120	TMEM177	ENSG00000101868	POLA1											ENSG00000197948	FCHSD1
	ENSG00000137473	TTC29	ENSG00000176438	SYNE3	ENSG00000182985	CADM1											ENSG00000087301	TXNDC16
	ENSG00000178772	CPN2	ENSG00000143631	FLG	ENSG00000154188	ANGPT1											ENSG00000074855	ANO8
	ENSG00000133250	ZNF414	ENSG00000171867	PRNP	ENSG00000073614	KDM5A
	ENSG00000099999	RNF215	ENSG00000271447	MMP28	ENSG00000189182	KRT77
	ENSG00000169495	HTRA4	ENSG00000070785	EIF2B3	ENSG00000127481	UBR4
	ENSG00000102001	CACNA1F	ENSG00000084636	COL16A1	ENSG00000013288	MAN2B2
	ENSG00000187980	PLA2G2C	ENSG00000055813	CCDC85A	ENSG00000185615	PDIA2
	ENSG00000171195	MUC7	ENSG00000101342	TLDC2	ENSG00000135577	NMBR
	ENSG00000151360	ALLC	ENSG00000136104	RNASEH2B	ENSG00000115568	ZNF142
	ENSG00000173679	OR1L1	ENSG00000121053	EPX	ENSG00000204301	NOTCH4
	ENSG00000178342	KCNG2	ENSG00000184792	OSBP2	ENSG00000149503	INCENP
	ENSG00000107736	CDH23	ENSG00000103707	MTFMT	ENSG00000049618	ARID1B
	ENSG00000251380	DCANP1	ENSG00000121988	ZRANB3	ENSG00000138347	MYPN
	ENSG00000212657	KRTAP16-1	ENSG00000215045	GRID2IP	ENSG00000146122	DAAM2
	ENSG00000131149	GSE1	ENSG00000215126	CBWD6	ENSG00000078018	MAP2
	ENSG00000105245	NUMBL	ENSG00000135697	BCO1	ENSG00000133135	RNF128
	ENSG00000258429	PDF	ENSG00000261272	MUC22	ENSG00000105559	PLEKHA4
	ENSG00000137809	ITGA11	ENSG00000100106	TRIOBP	ENSG00000214711	CAPN14
	ENSG00000100354	TNRC6B	ENSG00000161647	MPP3	ENSG00000197321	SVIL
	ENSG00000203499	IQANK1	ENSG00000142449	FBN3	ENSG00000142675	CNKSR1
	ENSG00000125508	SRMS	ENSG00000135636	DYSF	ENSG00000184384	MAML2
	ENSG00000174371	EXO1	ENSG00000100253	MIOX	ENSG00000116731	PRDM2
	ENSG00000119537	KDSR	ENSG00000150990	DHX37	ENSG00000127054	INTS11
	ENSG00000099958	DERL3	ENSG00000150627	WDR17	ENSG00000196943	NOP9
	ENSG00000169857	AVEN	ENSG00000221978	CCNL2	ENSG00000154330	PGM5
	ENSG00000107593	PKD2L1	ENSG00000163635	ATXN7	ENSG00000203837	PNLIPRP3
	ENSG00000153347	FAM81B	ENSG00000094804	CDC6	ENSG00000175077	RTP1
	ENSG00000106633	GCK	ENSG00000126464	PRR12	ENSG00000107521	HPS1
	ENSG00000182224	CYB5D1	ENSG00000204256	BRD2	ENSG00000136250	AOAH
	ENSG00000152223	EPG5	ENSG00000196090	PTPRT	ENSG00000185156	MFSD6L
	ENSG00000095777	MYO3A	ENSG00000169876	MUC17	ENSG00000089101	CFAP61
	ENSG00000168484	SFTPC	ENSG00000054267	ARID4B	ENSG00000213694	S1PR3
	ENSG00000168275	COA6	ENSG00000118412	CASP8AP2	ENSG00000214652	ZNF727
	ENSG00000114841	DNAH1	ENSG00000077463	SIRT6	ENSG00000196924	FLNA
	ENSG00000115956	PLEK	ENSG00000112159	MDN1	ENSG00000102699	PARP4
	ENSG00000274588	DGKK	ENSG00000244486	SCARF2	ENSG00000126773	PCNX4
	ENSG00000174015	CBY2	ENSG00000163092	XIRP2	ENSG00000183378	OVCH2
	ENSG00000164161	HHIP	ENSG00000166997	CNPY4	ENSG00000158023	WDR66
	ENSG00000205592	MUC19	ENSG00000187535	IFT140	ENSG00000075275	CELSR1
	ENSG00000165471	MBL2	ENSG00000133195	SLC39A11	ENSG00000173349	SFT2D3
	ENSG00000106012	IQCE	ENSG00000008130	NADK
	ENSG00000163116	STPG2	ENSG00000004846	ABCB5
	ENSG00000072135	PTPN18	ENSG00000168658	VWA3B
	ENSG00000007171	NOS2	ENSG00000273540	AGBL1
	ENSG00000137819	PAQR5	ENSG00000268500	AC018755.2
	ENSG00000111266	DUSP16	ENSG00000126653	NSRP1
	ENSG00000188010	MORN2	ENSG00000080573	COL5A3
	ENSG00000151835	SACS	ENSG00000198300	PEG3
	ENSG00000129566	TEP1	ENSG00000163492	CCDC141
	ENSG00000064933	PMS1	ENSG00000141013	GAS8
	ENSG00000130175	PRKCSH	ENSG00000129219	PLD2
	ENSG00000185926	OR4C46	ENSG00000128050	PAICS
	ENSG00000124098	FAM210B	ENSG00000140319	SRP14
	ENSG00000100003	SEC14L2	ENSG00000107593	PKD2L1
	ENSG00000185958	FAM186A	ENSG00000181619	GPR135
	ENSG00000182871	COL18A1	ENSG00000137460	FHDC1
	ENSG00000169894	MUC3A	ENSG00000154380	ENAH
	ENSG00000148426	PROSER2	ENSG00000139800	ZIC5
	ENSG00000069206	ADAM7	ENSG00000070748	CHAT
	ENSG00000108826	MRPL27	ENSG00000135973	GPR45
	ENSG00000105778	AVL9	ENSG00000176978	DPP7
	ENSG00000115423	DNAH6	ENSG00000176208	ATAD5
	ENSG00000182612	TSPAN10	ENSG00000205038	PKHD1L1
	ENSG00000102805	CLN5	ENSG00000181827	RFX7
	ENSG00000067533	RRP15	ENSG00000177302	TOP3A
	ENSG00000121957	GPSM2	ENSG00000182533	CAV3
	ENSG00000163092	XIRP2	ENSG00000196184	OR10J1
	ENSG00000099917	MED15	ENSG00000198633	ZNF534
	ENSG00000103150	MLYCD	ENSG00000153898	MCOLN2
	ENSG00000182795	C1orf116	ENSG00000119723	COQ6
	ENSG00000115155	OTOF	ENSG00000105501	SIGLEC5
	ENSG00000182979	MTA1	ENSG00000137976	DNASE2B
	ENSG00000169249	ZRSR2	ENSG00000012660	ELOVL5
	ENSG00000146276	GABRR1	ENSG00000181045	SLC26A11
	ENSG00000171853	TRAPPC12	ENSG00000185926	OR4C46
	ENSG00000101146	RAE1	ENSG00000120322	PCDHB8
	ENSG00000116731	PRDM2	ENSG00000127325	BEST3
	ENSG00000178597	PSAPL1	ENSG00000179902	C1orf194
	ENSG00000251503	CENPS-CORT	ENSG00000075826	SEC31B
	ENSG00000215271	HOMEZ	ENSG00000241973	PI4KA
	ENSG00000175520	UBQLN3	ENSG00000245848	CEBPA
	ENSG00000083067	TRPM3	ENSG00000157653	C9orf43
	ENSG00000130940	CASZ1	ENSG00000141873	SLC39A3
	ENSG00000146530	VWDE	ENSG00000187630	DHRS4L2
	ENSG00000132972	RNF17	ENSG00000099917	MED15
	ENSG00000174628	IQCK	ENSG00000187510	PLEKHG7
	ENSG00000169918	OTUD7A	ENSG00000159753	CARMIL2
	ENSG00000178795	GDPD4	ENSG00000138316	ADAMTS14
	ENSG00000167524	RSKR	ENSG00000172476	RAB40A
	ENSG00000284609	OR8B3	ENSG00000064692	SNCAIP
	ENSG00000119844	AFTPH	ENSG00000137806	NDUFAF1
	ENSG00000165912	PACSIN3	ENSG00000189350	TOGARAM2
	ENSG00000179172	HNRNPCL1	ENSG00000254466	OR4D10
	ENSG00000152086	TUBA3E	ENSG00000178105	DDX10
	ENSG00000175279	CENPS	ENSG00000147697	GSDMC
	ENSG00000157168	NRG1	ENSG00000064651	SLC12A2
	ENSG00000099899	TRMT2A	ENSG00000088827	SIGLEC1
	ENSG00000170085	SIMC1	ENSG00000174177	CTU2
	ENSG00000121417	ZNF211	ENSG00000196832	OR11G2
	ENSG00000136122	BORA	ENSG00000196151	WDSUB1
	ENSG00000157152	SYN2	ENSG00000100652	SLC10A1
	ENSG00000215187	FAM166B	ENSG00000116871	MAP7D1
	ENSG00000182968	SOX1	ENSG00000160305	DIP2A
	ENSG00000243477	NAA80	ENSG00000005381	MPO
	ENSG00000137642	SORL1	ENSG00000116213	WRAP73
	ENSG00000076321	KLHL20	ENSG00000134569	LRP4
	ENSG00000180828	BHLHE22	ENSG00000017483	SLC38A5
	ENSG00000100749	VRK1	ENSG00000197162	ZNF785
	ENSG00000175029	CTBP2	ENSG00000143412	ANXA9
	ENSG00000104848	KCNA7	ENSG00000166004	CEP295
	ENSG00000130653	PNPLA7	ENSG00000042781	USH2A
	ENSG00000147573	TRIM55	ENSG00000070019	GUCY2C
	ENSG00000198670	LPA	ENSG00000059377	TBXAS1
	ENSG00000087274	ADD1	ENSG00000172869	DMXL1
	ENSG00000026950	BTN3A1	ENSG00000149091	DGKZ
	ENSG00000124588	NQO2	ENSG00000149488	TMC2
	ENSG00000137261	KIAA0319	ENSG00000159714	ZDHHC1
	ENSG00000204347	BTBD17	ENSG00000107521	HPS1
	ENSG00000128250	RFPL1	ENSG00000171502	COL24A1
	ENSG00000138439	FAM117B	ENSG00000264424	MYH4
	ENSG00000184922	FMNL1	ENSG00000100811	YY1
	ENSG00000168158	OR2C1	ENSG00000184647	PRSS55
	ENSG00000261949	GFY	ENSG00000088280	ASAP3
	ENSG00000103550	KNOP1	ENSG00000116032	GRIN3B
	ENSG00000139697	SBNO1	ENSG00000128422	KRT17
	ENSG00000106648	GALNTL5	ENSG00000188641	DPYD
	ENSG00000054523	KIF1B	ENSG00000226763	SRRM5
	ENSG00000183549	ACSM5	ENSG00000138835	RGS3
	ENSG00000186675	MAGEE2	ENSG00000100258	LMF2
	ENSG00000124275	MTRR	ENSG00000167104	BPIFB6
	ENSG00000036448	MYOM2	ENSG00000130173	ANGPTL8
	ENSG00000054967	RELT	ENSG00000100053	CRYBB3
	ENSG00000106462	EZH2	ENSG00000131747	TOP2A
	ENSG00000141200	KIF2B	ENSG00000104043	ATP8B4
	ENSG00000133835	HSD17B4	ENSG00000164199	ADGRV1
	ENSG00000049323	LTBP1	ENSG00000101868	POLA1
	ENSG00000163687	DNASE1L3	ENSG00000198759	EGFL6
	ENSG00000185038	MROH2A	ENSG00000182180	MRPS16
	ENSG00000087301	TXNDC16	ENSG00000178460	MCMDC2
	ENSG00000073146	MOV10L1	ENSG00000205420	KRT6A
	ENSG00000138002	IFT172	ENSG00000138688	KIAA1109
	ENSG00000124541	RRP36	ENSG00000013288	MAN2B2
	ENSG00000129007	CALML4	ENSG00000154188	ANGPT1
	ENSG00000198171	DDRGK1	ENSG00000127481	UBR4
	ENSG00000205856	C22orf42	ENSG00000144591	GMPPA
	ENSG00000276490	AL583836.1	ENSG00000106344	RBM28
	ENSG00000105669	COPE	ENSG00000115568	ZNF142
	ENSG00000227471	AKR1B15	ENSG00000133135	RNF128
	ENSG00000088053	GP6	ENSG00000138347	MYPN
	ENSG00000188107	EYS	ENSG00000146122	DAAM2
	ENSG00000204740	MALRD1	ENSG00000049283	EPN3
	ENSG00000149488	TMC2	ENSG00000171298	GAA
	ENSG00000186912	P2RY4	ENSG00000142675	CNKSR1
	ENSG00000151500	THYN1	ENSG00000111602	TIMELESS
	ENSG00000160072	ATAD3B	ENSG00000073614	KDM5A
	ENSG00000181523	SGSH	ENSG00000078018	MAP2
	ENSG00000100065	CARD10	ENSG00000197321	SVIL
	ENSG00000112038	OPRM1	ENSG00000133401	PDZD2
	ENSG00000019186	CYP24A1	ENSG00000215251	FASTKD5
	ENSG00000132530	XAF1	ENSG00000185615	PDIA2
	ENSG00000151883	PARP8	ENSG00000127780	OR1E2
	ENSG00000162618	ADGRL4	ENSG00000049618	ARID1B
	ENSG00000086570	FAT2	ENSG00000214711	CAPN14
	ENSG00000099377	HSD3B7	ENSG00000135577	NMBR
	ENSG00000171680	PLEKHG5	ENSG00000070047	PHRF1
	ENSG00000189326	SPANXN4
	ENSG00000159459	UBR1
	ENSG00000244623	OR2AE1
	ENSG00000138316	ADAMTS14
	ENSG00000095587	TLL2
	ENSG00000156650	KAT6B
	ENSG00000139144	PIK3C2G
	ENSG00000136250	AOAH
	ENSG00000169567	HINT1
	ENSG00000174529	TMEM81
	ENSG00000165028	NIPSNAP3B
	ENSG00000102890	ELMO3
	ENSG00000213983	AP1G2
	ENSG00000237110	TAAR9
	ENSG00000108242	CYP2C18
	ENSG00000102313	ITIH6
	ENSG00000140319	SRP14
	ENSG00000205726	ITSN1
	ENSG00000164188	RANBP3L
	ENSG00000167080	B4GALNT2
	ENSG00000184992	BRI3BP
	ENSG00000137474	MYO7A
	ENSG00000186660	ZFP91
	ENSG00000094796	KRT31
	ENSG00000116032	GRIN3B
	ENSG00000182329	KIAA2012
	ENSG00000173825	TIGD3
	ENSG00000138303	ASCC1
	ENSG00000182872	RBM10
	ENSG00000284753	EEF1AKMT4
	ENSG00000125772	GPCPD1
	ENSG00000253767	PCDHGA8
	ENSG00000150893	FREM2
	ENSG00000188603	CLN3
	ENSG00000197016	ZNF470
	ENSG00000166343	MSS51
	ENSG00000261832	AC138894.1
	ENSG00000119777	TMEM214
	ENSG00000186803	IFNA10
	ENSG00000146350	TBC1D32
	ENSG00000162300	ZFPL1
	ENSG00000124251	TP53TG5
	ENSG00000128602	SMO
	ENSG00000133265	HSPBP1
	ENSG00000106003	LFNG
	ENSG00000179041	RRS1
	ENSG00000130816	DNMT1
	ENSG00000215009	ACSM4
	ENSG00000143149	ALDH9A1
	ENSG00000091137	SLC26A4
	ENSG00000135525	MAP7
	ENSG00000204520	MICA
	ENSG00000196912	ANKRD36B
	ENSG00000188827	SLX4
	ENSG00000106571	GLI3
	ENSG00000113249	HAVCR1
	ENSG00000130558	OLFM1
	ENSG00000187630	DHRS4L2
	ENSG00000167880	EVPL
	ENSG00000163072	NOSTRIN
	ENSG00000166394	CYB5R2
	ENSG00000130714	POMT1
	ENSG00000125746	EML2
	ENSG00000124299	PEPD
	ENSG00000109881	CCDC34
	ENSG00000002016	RAD52
	ENSG00000144152	FBLN7
	ENSG00000197150	ABCB8
	ENSG00000272414	FAM47E-STBD1
	ENSG00000189157	FAM47E
	ENSG00000280021	OR51F1
	ENSG00000133678	TMEM254
	ENSG00000134760	DSG1
	ENSG00000134249	ADAM30
	ENSG00000183668	PSG9
	ENSG00000103351	CLUAP1
	ENSG00000198056	PRIM1
	ENSG00000181616	OR52H1
	ENSG00000036473	OTC
	ENSG00000118997	DNAH7
	ENSG00000187658	C5orf52
	ENSG00000128284	APOL3
	ENSG00000113318	MSH3
	ENSG00000169330	MINAR1
	ENSG00000047644	WWC3
	ENSG00000158023	WDR66
	ENSG00000113211	PCDHB6
	ENSG00000203837	PNLIPRP3
	ENSG00000102189	EEA1
	ENSG00000172456	FGGY
	ENSG00000234438	KBTBD13
	ENSG00000186132	C2orf76
	ENSG00000113649	TCERG1
	ENSG00000184999	SLC22A10
	ENSG00000285162	AC004593.2
	ENSG00000143772	ITPKB
	ENSG00000113742	CPEB4
	ENSG00000072182	ASIC4
	ENSG00000243725	TTC4
	ENSG00000168394	TAP1
	ENSG00000257446	ZNF878
	ENSG00000196344	ADH7
	ENSG00000215041	NEURL4
	ENSG00000148288	GBGT1
	ENSG00000075234	TTC38
	ENSG00000121316	PLBD1
	ENSG00000115112	TFCP2L1
	ENSG00000138073	PREB
	ENSG00000178209	PLEC
	ENSG00000162923	WDR26
	ENSG00000103495	MAZ
	ENSG00000078114	NEBL
	ENSG00000121270	ABCC11
	ENSG00000212900	KRTAP3-2
	ENSG00000141524	TMC6
	ENSG00000125788	DEFB126
	ENSG00000160963	COL26A1
	ENSG00000197140	ADAM32
	ENSG00000167644	C19orf33
	ENSG00000214866	DCDC2C
	ENSG00000137500	CCDC90B
	ENSG00000198173	FAM47C
	ENSG00000125388	GRK4
	ENSG00000181019	NQO1
	ENSG00000176390	CRLF3
	ENSG00000152253	SPC25
	ENSG00000168026	TTC21A
	ENSG00000126838	PZP
	ENSG00000197816	CCDC180
	ENSG00000226321	CROCC2
	ENSG00000182621	PLCB1
	ENSG00000261611	AC010547.4
	ENSG00000187260	WDR86
	ENSG00000178201	VN1R1
	ENSG00000132334	PTPRE
	ENSG00000115266	APC2
	ENSG00000196867	ZFP28
	ENSG00000205045	SLFN12L
	ENSG00000274211	SOCS7
	ENSG00000205832	C16orf96
	ENSG00000254550	OMP
	ENSG00000161202	DVL3
	ENSG00000108819	PPP1R9B
	ENSG00000180228	PRKRA
	ENSG00000168930	TRIM49
	ENSG00000100034	PPM1F
	ENSG00000175691	ZNF77
	ENSG00000187922	LCN10
	ENSG00000182149	IST1
	ENSG00000257335	MGAM
	ENSG00000122180	MYOG
	ENSG00000101470	TNNC2
	ENSG00000173250	GPR151
	ENSG00000171867	PRNP
	ENSG00000106069	CHN2
	ENSG00000087303	NID2
	ENSG00000185298	CCDC137
	ENSG00000104044	OCA2
	ENSG00000258986	TMEM179
	ENSG00000125630	POLR1B
	ENSG00000178078	STAP2
	ENSG00000111846	GCNT2
	ENSG00000239961	LILRA4
	ENSG00000166582	CENPV
	ENSG00000120341	SEC16B
	ENSG00000176040	TMPRSS7
	ENSG00000073050	XRCC1
	ENSG00000150961	SEC24D
	ENSG00000070785	EIF2B3
	ENSG00000064666	CNN2
	ENSG00000121988	ZRANB3
	ENSG00000187775	DNAH17
	ENSG00000084636	COL16A1
	ENSG00000196600	SLC22A25
	ENSG00000128567	PODXL
	ENSG00000108091	CCDC6
	ENSG00000271447	MMP28
	ENSG00000149380	P4HA3
	ENSG00000162623	TYW3
	ENSG00000163312	HELQ
	ENSG00000189056	RELN
	ENSG00000110318	CEP126
	ENSG00000101342	TLDC2
	ENSG00000126247	CAPNS1
	ENSG00000197879	MYO1C
	ENSG00000103707	MTFMT
	ENSG00000164164	OTUD4
	ENSG00000104321	TRPA1
	ENSG00000144642	RBMS3
	ENSG00000126787	DLGAP5
	ENSG00000125409	TEKT3
	ENSG00000215045	GRID2IP
	ENSG00000140009	ESR2
	ENSG00000136104	RNASEH2B
	ENSG00000111254	AKAP3
	ENSG00000106948	AKNA
	ENSG00000140955	ADAD2
	ENSG00000280090	OR8B4
	ENSG00000147874	HAUS6
	ENSG00000118473	SGIP1
	ENSG00000196090	PTPRT
	ENSG00000155380	SLC16A1
	ENSG00000104635	SLC39A14
	ENSG00000121053	EPX
	ENSG00000160117	ANKLE1
	ENSG00000172680	MOS
	ENSG00000173612	GPRC6A
	ENSG00000136155	SCEL
	ENSG00000205502	C2CD4B
	ENSG00000184792	OSBP2
	ENSG00000120318	ARAP3
	ENSG00000137124	ALDH1B1
	ENSG00000077463	SIRT6
	ENSG00000132694	ARHGEF11
	ENSG00000268500	AC018755.2
	ENSG00000094804	CDC6
	ENSG00000115592	PRKAG3
	ENSG00000132793	LPIN3
	ENSG00000187535	IFT140
	ENSG00000139352	ASCL1
	ENSG00000154814	OXNAD1
	ENSG00000103051	COG4
	ENSG00000016490	CLCA1
	ENSG00000205795	CYS1
	ENSG00000150627	WDR17
	ENSG00000198300	PEG3
	ENSG00000271723	MROH7-TTC4
	ENSG00000128050	PAICS
	ENSG00000181619	GPR135
	ENSG00000129219	PLD2
	ENSG00000273540	AGBL1
	ENSG00000141858	SAMD1
	ENSG00000204256	BRD2
	ENSG00000137449	CPEB2
	ENSG00000159166	LAD1
	ENSG00000181585	TMIE
	ENSG00000232125	DYTN
	ENSG00000221978	CCNL2
	ENSG00000079263	SP140
	ENSG00000141837	CACNA1A
	ENSG00000169641	LUZP1
	ENSG00000134917	ADAMTS8
	ENSG00000106278	PTPRZ1
	ENSG00000182533	CAV3
	ENSG00000153898	MCOLN2
	ENSG00000154678	PDE1C
	ENSG00000119723	COQ6
	ENSG00000105501	SIGLEC5
	ENSG00000141013	GAS8
	ENSG00000137460	FHDC1
	ENSG00000137976	DNASE2B
	ENSG00000126464	PRR12
	ENSG00000143520	FLG2
	ENSG00000076344	RGS11
	ENSG00000198633	ZNF534
	ENSG00000172476	RAB40A
	ENSG00000181045	SLC26A11
	ENSG00000167608	TMC4
	ENSG00000160712	IL6R
	ENSG00000163492	CCDC141
	ENSG00000081923	ATP8B1
	ENSG00000177302	TOP3A
	ENSG00000100253	MIOX
	ENSG00000133943	DGLUCY
	ENSG00000176978	DPP7
	ENSG00000120322	PCDHB8
	ENSG00000241973	PI4KA
	ENSG00000169876	MUC17
	ENSG00000189350	TOGARAM2
	ENSG00000178105	DDX10
	ENSG00000164124	TMEM144
	ENSG00000172340	SUCLG2
	ENSG00000134690	CDCA8
	ENSG00000116871	MAP7D1
	ENSG00000100652	SLC10A1
	ENSG00000017483	SLC38A5
	ENSG00000186111	PIP5K1C
	ENSG00000182853	VMO1
	ENSG00000141873	SLC39A3
	ENSG00000116213	WRAP73
	ENSG00000141252	VPS53
	ENSG00000254466	OR4D10
	ENSG00000135697	BCO1
	ENSG00000100106	TRIOBP
	ENSG00000270136	MICOS10-NBL1
	ENSG00000070019	GUCY2C
	ENSG00000181827	RFX7
	ENSG00000283563	AC098650.1
Deafness genes are shown in bold, and highly variable genes with a grey background.

## Sheet: Table S2 burden analysis lists
Table S2. Genes with extreme SLP values from the burden analysis
Gene ID	Gene name	SLP		Gene ID	Gene name	SLP
ENSG00000170734	POLH	-2.45		ENSG00000154640	BTG3	2.01
ENSG00000119777	TMEM214	-2.41		ENSG00000165732	DDX21	2.01
ENSG00000101280	ANGPT4	-2.4		ENSG00000284753	EEF1AKMT4	2.01
ENSG00000085999	RAD54L	-2.4		ENSG00000086232	EIF2AK1	2.01
ENSG00000163885	CFAP100	-2.39		ENSG00000249115	HAUS5	2.01
ENSG00000106948	AKNA	-2.38		ENSG00000168779	SHOX2	2.01
ENSG00000147852	VLDLR	-2.37		ENSG00000163092	XIRP2	2.01
ENSG00000149633	KIAA1755	-2.36		ENSG00000186496	ZNF396	2.01
ENSG00000166750	SLFN5	-2.36		ENSG00000172828	CES3	2.02
ENSG00000100403	ZC3H7B	-2.36		ENSG00000168913	ENHO	2.02
ENSG00000066813	ACSM2B	-2.35		ENSG00000158169	FANCC	2.02
ENSG00000115363	EVA1A	-2.35		ENSG00000183484	GPR132	2.02
ENSG00000124657	OR2B6	-2.35		ENSG00000196878	LAMB3	2.02
ENSG00000077514	POLD3	-2.35		ENSG00000185621	LMLN	2.02
ENSG00000139641	ESYT1	-2.34		ENSG00000197535	MYO5A	2.02
ENSG00000204021	LIPK	-2.34		ENSG00000168078	PBK	2.02
ENSG00000187583	PLEKHN1	-2.34		ENSG00000277258	PCGF2	2.02
ENSG00000165917	RAPSN	-2.34		ENSG00000152683	SLC30A6	2.02
ENSG00000089050	RBBP9	-2.34		ENSG00000179046	TRIML2	2.02
ENSG00000134160	TRPM1	-2.34		ENSG00000180878	C11orf42	2.03
ENSG00000154258	ABCA9	-2.33		ENSG00000187094	CCK	2.03
ENSG00000166747	AP1G1	-2.33		ENSG00000105369	CD79A	2.03
ENSG00000120318	ARAP3	-2.33		ENSG00000147155	EBP	2.03
ENSG00000178814	OPLAH	-2.33		ENSG00000156869	FRRS1	2.03
ENSG00000141258	SGSM2	-2.33		ENSG00000179938	GOLGA8J	2.03
ENSG00000064419	TNPO3	-2.33		ENSG00000177363	LRRN4CL	2.03
ENSG00000074317	SNCB	-2.32		ENSG00000170948	MBD3L1	2.03
ENSG00000005448	WDR54	-2.32		ENSG00000214357	NEURL1B	2.03
ENSG00000140307	GTF2A2	-2.31		ENSG00000163536	SERPINI1	2.03
ENSG00000198553	KCNRG	-2.31		ENSG00000204323	SMIM5	2.03
ENSG00000154719	MRPL39	-2.31		ENSG00000117528	ABCD3	2.04
ENSG00000181026	AEN	-2.3		ENSG00000158050	DUSP2	2.04
ENSG00000147138	GPR174	-2.3		ENSG00000215529	EFCAB8	2.04
ENSG00000148773	MKI67	-2.3		ENSG00000127452	FBXL12	2.04
ENSG00000149534	MS4A2	-2.3		ENSG00000076650	GPATCH1	2.04
ENSG00000077009	NMRK2	-2.3		ENSG00000180353	HCLS1	2.04
ENSG00000131626	PPFIA1	-2.3		ENSG00000183067	IGSF5	2.04
ENSG00000137168	PPIL1	-2.3		ENSG00000243708	PLA2G4B	2.04
ENSG00000137801	THBS1	-2.3		ENSG00000101417	PXMP4	2.04
ENSG00000133250	ZNF414	-2.3		ENSG00000119699	TGFB3	2.04
ENSG00000100897	DCAF11	-2.29		ENSG00000153827	TRIP12	2.04
ENSG00000077782	FGFR1	-2.29		ENSG00000136936	XPA	2.04
ENSG00000107104	KANK1	-2.29		ENSG00000214029	ZNF891	2.04
ENSG00000141458	NPC1	-2.29		ENSG00000154262	ABCA6	2.05
ENSG00000138134	STAMBPL1	-2.29		ENSG00000143882	ATP6V1C2	2.05
ENSG00000165655	ZNF503	-2.29		ENSG00000111860	CEP85L	2.05
ENSG00000135407	AVIL	-2.28		ENSG00000138744	NAAA	2.05
ENSG00000273749	CYFIP1	-2.28		ENSG00000176893	OR51G2	2.05
ENSG00000169427	KCNK9	-2.28		ENSG00000172489	OR5T3	2.05
ENSG00000171872	KLF17	-2.28		ENSG00000254245	PCDHGA3	2.05
ENSG00000205409	OR52E6	-2.28		ENSG00000134853	PDGFRA	2.05
ENSG00000130313	PGLS	-2.28		ENSG00000157450	RNF111	2.05
ENSG00000145391	SETD7	-2.28		ENSG00000177683	THAP5	2.05
ENSG00000173991	TCAP	-2.28		ENSG00000144744	UBA3	2.05
ENSG00000171234	UGT2B7	-2.28		ENSG00000125843	AP5S1	2.06
ENSG00000260456	C16orf95	-2.27		ENSG00000214212	C19orf38	2.06
ENSG00000182218	HHIPL1	-2.27		ENSG00000133983	COX16	2.06
ENSG00000204020	LIPN	-2.27		ENSG00000104529	EEF1D	2.06
ENSG00000162631	NTNG1	-2.27		ENSG00000112214	FHL5	2.06
ENSG00000101405	OXT	-2.27		ENSG00000152208	GRID2	2.06
ENSG00000204576	PRR3	-2.27		ENSG00000142224	IL19	2.06
ENSG00000172493	AFF1	-2.26		ENSG00000163956	LRPAP1	2.06
ENSG00000150048	CLEC1A	-2.26		ENSG00000010626	LRRC23	2.06
ENSG00000079435	LIPE	-2.26		ENSG00000120322	PCDHB8	2.06
ENSG00000183617	MRPL54	-2.26		ENSG00000091010	POU4F3	2.06
ENSG00000229474	PATL2	-2.26		ENSG00000050628	PTGER3	2.06
ENSG00000150779	TIMM8B	-2.26		ENSG00000108774	RAB5C	2.06
ENSG00000099917	MED15	-2.25		ENSG00000138079	SLC3A1	2.06
ENSG00000228727	SAPCD1	-2.25		ENSG00000064313	TAF2	2.06
ENSG00000131876	SNRPA1	-2.25		ENSG00000213676	ATF6B	2.07
ENSG00000095752	IL11	-2.24		ENSG00000214575	CPEB1	2.07
ENSG00000155363	MOV10	-2.24		ENSG00000082805	ERC1	2.07
ENSG00000167103	PIP5KL1	-2.23		ENSG00000178997	EXD1	2.07
ENSG00000143842	SOX13	-2.23		ENSG00000127951	FGL2	2.07
ENSG00000145087	STXBP5L	-2.23		ENSG00000121742	GJB6	2.07
ENSG00000179456	ZBTB18	-2.23		ENSG00000130956	HABP4	2.07
ENSG00000153093	ACOXL	-2.22		ENSG00000180332	KCTD4	2.07
ENSG00000160323	ADAMTS13	-2.22		ENSG00000167748	KLK1	2.07
ENSG00000121281	ADCY7	-2.22		ENSG00000025800	KPNA6	2.07
ENSG00000188596	CFAP54	-2.22		ENSG00000125885	MCM8	2.07
ENSG00000270765	GAS2L2	-2.22		ENSG00000273136	NBPF26	2.07
ENSG00000184916	JAG2	-2.22		ENSG00000121152	NCAPH	2.07
ENSG00000129484	PARP2	-2.22		ENSG00000234465	PINLYP	2.07
ENSG00000167881	SRP68	-2.22		ENSG00000116754	SRSF11	2.07
ENSG00000159915	ZNF233	-2.22		ENSG00000137073	UBAP2	2.07
ENSG00000116539	ASH1L	-2.21		ENSG00000109906	ZBTB16	2.07
ENSG00000259288	BUB1B-PAK6	-2.21		ENSG00000090061	CCNK	2.08
ENSG00000172123	SLFN12	-2.21		ENSG00000106258	CYP3A5	2.08
ENSG00000183963	SMTN	-2.21		ENSG00000141098	GFOD2	2.08
ENSG00000167139	TBC1D21	-2.21		ENSG00000104774	MAN2B1	2.08
ENSG00000214652	ZNF727	-2.21		ENSG00000076984	MAP2K7	2.08
ENSG00000038532	CLEC16A	-2.2		ENSG00000184394	OR4N5	2.08
ENSG00000198173	FAM47C	-2.2		ENSG00000140479	PCSK6	2.08
ENSG00000136381	IREB2	-2.2		ENSG00000107317	PTGDS	2.08
ENSG00000172113	NME6	-2.2		ENSG00000100652	SLC10A1	2.08
ENSG00000088826	SMOX	-2.2		ENSG00000117500	TMED5	2.08
ENSG00000150244	TRIM48	-2.2		ENSG00000078246	TULP3	2.08
ENSG00000135045	C9orf40	-2.19		ENSG00000171405	XAGE5	2.08
ENSG00000148719	DNAJB12	-2.19		ENSG00000143196	DPT	2.09
ENSG00000171823	FBXL14	-2.19		ENSG00000176165	FOXG1	2.09
ENSG00000105509	HAS1	-2.19		ENSG00000073350	LLGL2	2.09
ENSG00000137675	MMP27	-2.19		ENSG00000165264	NDUFB6	2.09
ENSG00000235631	RNF148	-2.19		ENSG00000130935	NOL11	2.09
ENSG00000170099	SERPINA6	-2.19		ENSG00000113396	SLC27A6	2.09
ENSG00000163214	DHX57	-2.18		ENSG00000172716	SLFN11	2.09
ENSG00000155858	LSM11	-2.18		ENSG00000214097	SMCO1	2.09
ENSG00000076242	MLH1	-2.18		ENSG00000099203	TMED1	2.09
ENSG00000153707	PTPRD	-2.18		ENSG00000131634	TMEM204	2.09
ENSG00000146285	SCML4	-2.18		ENSG00000188958	UTS2B	2.09
ENSG00000072071	ADGRL1	-2.17		ENSG00000100823	APEX1	2.1
ENSG00000101892	ATP1B4	-2.17		ENSG00000170956	CEACAM3	2.1
ENSG00000182118	FAM89A	-2.17		ENSG00000100453	GZMB	2.1
ENSG00000137312	FLOT1	-2.17		ENSG00000126214	KLC1	2.1
ENSG00000183347	GBP6	-2.17		ENSG00000082515	MRPL22	2.1
ENSG00000099260	PALMD	-2.17		ENSG00000176532	PRR15	2.1
ENSG00000110911	SLC11A2	-2.17		ENSG00000182901	RGS7	2.1
ENSG00000136872	ALDOB	-2.16		ENSG00000184988	TMEM106A	2.1
ENSG00000154227	CERS3	-2.16		ENSG00000130635	COL5A1	2.11
ENSG00000204209	DAXX	-2.16		ENSG00000143297	FCRL5	2.11
ENSG00000064195	DLX3	-2.16		ENSG00000168517	HEXIM2	2.11
ENSG00000120533	ENY2	-2.16		ENSG00000109471	IL2	2.11
ENSG00000166147	FBN1	-2.16		ENSG00000165097	KDM1B	2.11
ENSG00000120733	KDM3B	-2.16		ENSG00000160285	LSS	2.11
ENSG00000178502	KLHL11	-2.16		ENSG00000071203	MS4A12	2.11
ENSG00000006059	KRT33A	-2.16		ENSG00000181781	ODF3L2	2.11
ENSG00000115155	OTOF	-2.16		ENSG00000117859	OSBPL9	2.11
ENSG00000056487	PHF21B	-2.16		ENSG00000219607	PPP1R3G	2.11
ENSG00000019485	PRDM11	-2.16		ENSG00000137571	SLCO5A1	2.11
ENSG00000185052	SLC24A3	-2.16		ENSG00000186952	TMEM232	2.11
ENSG00000166682	TMPRSS5	-2.16		ENSG00000164897	TMUB1	2.11
ENSG00000269113	TRABD2B	-2.16		ENSG00000132953	XPO4	2.11
ENSG00000159885	ZNF222	-2.16		ENSG00000197782	ZNF780A	2.11
ENSG00000083844	ZNF264	-2.16		ENSG00000261221	ZNF865	2.11
ENSG00000135052	GOLM1	-2.15		ENSG00000180801	ARSJ	2.12
ENSG00000103248	MTHFSD	-2.15		ENSG00000102302	FGD1	2.12
ENSG00000090097	PCBP4	-2.15		ENSG00000163349	HIPK1	2.12
ENSG00000174903	RAB1B	-2.15		ENSG00000012124	CD22	2.13
ENSG00000159200	RCAN1	-2.15		ENSG00000132514	CLEC10A	2.13
ENSG00000126461	SCAF1	-2.15		ENSG00000113300	CNOT6	2.13
ENSG00000186827	TNFRSF4	-2.15		ENSG00000225899	FRG2B	2.13
ENSG00000184828	ZBTB7C	-2.15		ENSG00000109534	GAR1	2.13
ENSG00000064687	ABCA7	-2.14		ENSG00000198042	MAK16	2.13
ENSG00000011201	ANOS1	-2.14		ENSG00000277723	MIR6827	2.13
ENSG00000112280	COL9A1	-2.14		ENSG00000174231	PRPF8	2.13
ENSG00000079393	DUSP13	-2.14		ENSG00000124570	SERPINB6	2.13
ENSG00000176387	HSD11B2	-2.14		ENSG00000183735	TBK1	2.13
ENSG00000108344	PSMD3	-2.14		ENSG00000160117	ANKLE1	2.14
ENSG00000157778	PSMG3	-2.14		ENSG00000104894	CD37	2.14
ENSG00000104112	SCG3	-2.14		ENSG00000096746	HNRNPH3	2.14
ENSG00000215372	ZNF705G	-2.14		ENSG00000188379	IFNA2	2.14
ENSG00000086848	ALG9	-2.13		ENSG00000179846	NKPD1	2.14
ENSG00000068885	IFT80	-2.13		ENSG00000149782	PLCB3	2.14
ENSG00000176049	JAKMIP2	-2.13		ENSG00000183032	SLC25A21	2.14
ENSG00000161904	LEMD2	-2.13		ENSG00000068781	STON1-GTF2A1L	2.14
ENSG00000139625	MAP3K12	-2.13		ENSG00000065882	TBC1D1	2.14
ENSG00000074771	NOX3	-2.13		ENSG00000103005	USB1	2.14
ENSG00000204619	PPP1R11	-2.13		ENSG00000124116	WFDC3	2.14
ENSG00000128482	RNF112	-2.13		ENSG00000105483	CARD8	2.15
ENSG00000126562	WNK4	-2.13		ENSG00000162961	DPY30	2.15
ENSG00000125257	ABCC4	-2.12		ENSG00000100139	MICALL1	2.15
ENSG00000138061	CYP1B1	-2.12		ENSG00000125814	NAPB	2.15
ENSG00000166897	ELFN2	-2.12		ENSG00000176246	OR4L1	2.15
ENSG00000167136	ENDOG	-2.12		ENSG00000117616	RSRP1	2.15
ENSG00000113194	FAF2	-2.12		ENSG00000204385	SLC44A4	2.15
ENSG00000054523	KIF1B	-2.12		ENSG00000185338	SOCS1	2.15
ENSG00000071073	MGAT4A	-2.12		ENSG00000146700	SSC4D	2.15
ENSG00000100784	RPS6KA5	-2.12		ENSG00000189241	TSPYL1	2.15
ENSG00000146386	ABRACL	-2.11		ENSG00000166188	ZNF319	2.15
ENSG00000149201	CCDC81	-2.11		ENSG00000081386	ZNF510	2.15
ENSG00000138395	CDK15	-2.11		ENSG00000179958	DCTPP1	2.16
ENSG00000157184	CPT2	-2.11		ENSG00000107872	FBXL15	2.16
ENSG00000134376	CRB1	-2.11		ENSG00000180992	MRPL14	2.16
ENSG00000173402	DAG1	-2.11		ENSG00000131368	MRPS25	2.16
ENSG00000130383	FUT5	-2.11		ENSG00000133818	RRAS2	2.16
ENSG00000204887	KRTAP1-4	-2.11		ENSG00000185404	SP140L	2.16
ENSG00000095015	MAP3K1	-2.11		ENSG00000128519	TAS2R16	2.16
ENSG00000133119	RFC3	-2.11		ENSG00000130758	MAP3K10	2.17
ENSG00000137968	SLC44A5	-2.11		ENSG00000112210	RAB23	2.17
ENSG00000166145	SPINT1	-2.11		ENSG00000150961	SEC24D	2.17
ENSG00000114062	UBE3A	-2.11		ENSG00000176029	C11orf16	2.18
ENSG00000075292	ZNF638	-2.11		ENSG00000110090	CPT1A	2.18
ENSG00000047648	ARHGAP6	-2.1		ENSG00000006744	ELAC2	2.18
ENSG00000105829	BET1	-2.1		ENSG00000064932	SBNO2	2.18
ENSG00000182492	BGN	-2.1		ENSG00000109208	SMR3A	2.18
ENSG00000101017	CD40	-2.1		ENSG00000269404	SPIB	2.18
ENSG00000133574	GIMAP4	-2.1		ENSG00000197122	SRC	2.18
ENSG00000136720	HS6ST1	-2.1		ENSG00000157150	TIMP4	2.18
ENSG00000104419	NDRG1	-2.1		ENSG00000244115	DNAJC25-GNG10	2.19
ENSG00000118369	USP35	-2.1		ENSG00000004975	DVL2	2.19
ENSG00000181408	UTS2R	-2.1		ENSG00000164930	FZD6	2.19
ENSG00000180667	YOD1	-2.1		ENSG00000185909	KLHDC8B	2.19
ENSG00000141431	ASXL3	-2.09		ENSG00000283836	MIR6734	2.19
ENSG00000163539	CLASP2	-2.09		ENSG00000136286	MYO1G	2.19
ENSG00000054219	LY75	-2.09		ENSG00000160505	NLRP4	2.19
ENSG00000185674	LYG2	-2.09		ENSG00000121350	PYROXD1	2.19
ENSG00000081913	PHLPP1	-2.09		ENSG00000109111	SUPT6H	2.19
ENSG00000166224	SGPL1	-2.09		ENSG00000168615	ADAM9	2.2
ENSG00000168813	ZNF507	-2.09		ENSG00000189376	C8orf76	2.2
ENSG00000196453	ZNF777	-2.09		ENSG00000162946	DISC1	2.2
ENSG00000169679	BUB1	-2.08		ENSG00000163879	DNALI1	2.2
ENSG00000244405	ETV5	-2.08		ENSG00000288558	DUS4L-BCAP29	2.2
ENSG00000050426	LETMD1	-2.08		ENSG00000204438	GPANK1	2.2
ENSG00000089116	LHX5	-2.08		ENSG00000103313	MEFV	2.2
ENSG00000087303	NID2	-2.08		ENSG00000130675	MNX1	2.2
ENSG00000100146	SOX10	-2.08		ENSG00000143028	SYPL2	2.2
ENSG00000144962	SPATA16	-2.08		ENSG00000171530	TBCA	2.2
ENSG00000148248	SURF4	-2.08		ENSG00000084234	APLP2	2.21
ENSG00000227051	C14orf132	-2.07		ENSG00000188523	CFAP77	2.21
ENSG00000100346	CACNA1I	-2.07		ENSG00000186188	FFAR4	2.21
ENSG00000101160	CTSZ	-2.07		ENSG00000143147	GPR161	2.21
ENSG00000115267	IFIH1	-2.07		ENSG00000213416	KRTAP4-12	2.21
ENSG00000186924	KRTAP22-1	-2.07		ENSG00000167799	NUDT8	2.21
ENSG00000155970	MICU3	-2.07		ENSG00000197454	OR2L5	2.21
ENSG00000100714	MTHFD1	-2.07		ENSG00000017797	RALBP1	2.21
ENSG00000065485	PDIA5	-2.07		ENSG00000114861	FOXP1	2.22
ENSG00000166024	R3HCC1L	-2.07		ENSG00000169181	GSG1L	2.22
ENSG00000163235	TGFA	-2.07		ENSG00000107186	MPDZ	2.22
ENSG00000163874	ZC3H12A	-2.07		ENSG00000158864	NDUFS2	2.22
ENSG00000229676	ZNF492	-2.07		ENSG00000114857	NKTR	2.22
ENSG00000181552	EDDM3B	-2.06		ENSG00000127980	PEX1	2.22
ENSG00000188738	FSIP2	-2.06		ENSG00000148604	RGR	2.22
ENSG00000135709	KIAA0513	-2.06		ENSG00000185860	CCDC190	2.23
ENSG00000154889	MPPE1	-2.06		ENSG00000134057	CCNB1	2.23
ENSG00000131791	PRKAB2	-2.06		ENSG00000076706	MCAM	2.23
ENSG00000106853	PTGR1	-2.06		ENSG00000198736	MSRB1	2.23
ENSG00000163602	RYBP	-2.06		ENSG00000117791	MTARC2	2.23
ENSG00000177238	TRIM72	-2.06		ENSG00000203757	OR6K3	2.23
ENSG00000166183	ASPG	-2.05		ENSG00000164530	PI16	2.23
ENSG00000011114	BTBD7	-2.05		ENSG00000183206	POTEC	2.23
ENSG00000152672	CLEC4F	-2.05		ENSG00000100461	RBM23	2.23
ENSG00000100448	CTSG	-2.05		ENSG00000111897	SERINC1	2.23
ENSG00000172421	EFCAB3	-2.05		ENSG00000107796	ACTA2	2.24
ENSG00000183317	EPHA10	-2.05		ENSG00000083123	BCKDHB	2.24
ENSG00000167566	NCKAP5L	-2.05		ENSG00000205208	C4orf46	2.24
ENSG00000102024	PLS3	-2.05		ENSG00000177875	CCDC184	2.24
ENSG00000140263	SORD	-2.05		ENSG00000019991	HGF	2.24
ENSG00000162009	SSTR5	-2.05		ENSG00000146674	IGFBP3	2.24
ENSG00000149451	ADAM33	-2.04		ENSG00000150995	ITPR1	2.24
ENSG00000160392	C19orf47	-2.04		ENSG00000198271	KRTAP4-5	2.24
ENSG00000134508	CABLES1	-2.04		ENSG00000166930	MS4A5	2.24
ENSG00000116254	CHD5	-2.04		ENSG00000050344	NFE2L3	2.24
ENSG00000183978	COA3	-2.04		ENSG00000155026	RSPH10B	2.24
ENSG00000177733	HNRNPA0	-2.04		ENSG00000139410	SDSL	2.24
ENSG00000142235	LMTK3	-2.04		ENSG00000086300	SNX10	2.24
ENSG00000181031	RPH3AL	-2.04		ENSG00000163762	TM4SF18	2.24
ENSG00000196220	SRGAP3	-2.04		ENSG00000133858	ZFC3H1	2.24
ENSG00000111707	SUDS3	-2.04		ENSG00000249709	ZNF564	2.24
ENSG00000105186	ANKRD27	-2.03		ENSG00000142556	ZNF614	2.24
ENSG00000152207	CYSLTR2	-2.03		ENSG00000197360	ZNF98	2.24
ENSG00000116285	ERRFI1	-2.03		ENSG00000151693	ASAP2	2.25
ENSG00000071282	LMCD1	-2.03		ENSG00000197580	BCO2	2.25
ENSG00000106244	PDAP1	-2.03		ENSG00000282301	CYP3A7-CYP3A51P	2.25
ENSG00000166192	SENP8	-2.03		ENSG00000116016	EPAS1	2.25
ENSG00000148482	SLC39A12	-2.03		ENSG00000283632	EXOC3L2	2.25
ENSG00000070961	ATP2B1	-2.02		ENSG00000197451	HNRNPAB	2.25
ENSG00000175305	CCNE2	-2.02		ENSG00000243335	KCTD7	2.25
ENSG00000198355	PIM3	-2.02		ENSG00000140521	POLG	2.25
ENSG00000162869	PPP1R21	-2.02		ENSG00000114251	WNT5A	2.25
ENSG00000105426	PTPRS	-2.02		ENSG00000127774	EMC6	2.26
ENSG00000134668	SPOCD1	-2.02		ENSG00000120457	KCNJ5	2.26
ENSG00000204560	DHX16	-2.01		ENSG00000114686	MRPL3	2.26
ENSG00000148730	EIF4EBP2	-2.01		ENSG00000117625	RCOR3	2.26
ENSG00000132507	EIF5A	-2.01		ENSG00000122711	SPINK4	2.26
ENSG00000170606	HSPA4	-2.01		ENSG00000119682	AREL1	2.27
ENSG00000167216	KATNAL2	-2.01		ENSG00000197586	ENTPD6	2.27
ENSG00000197168	NEK5	-2.01		ENSG00000005073	HOXA11	2.27
ENSG00000183389	OR56A4	-2.01		ENSG00000137860	SLC28A2	2.27
ENSG00000120324	PCDHB10	-2.01		ENSG00000100300	TSPO	2.27
ENSG00000105640	RPL18A	-2.01		ENSG00000104442	ARMC1	2.28
ENSG00000173898	SPTBN2	-2.01		ENSG00000112852	PCDHB2	2.28
				ENSG00000139197	PEX5	2.28
				ENSG00000125650	PSPN	2.28
				ENSG00000179954	SSC5D	2.28
				ENSG00000135046	ANXA1	2.29
				ENSG00000117480	FAAH	2.29
				ENSG00000105997	HOXA3	2.29
				ENSG00000119912	IDE	2.29
				ENSG00000173621	LRFN4	2.29
				ENSG00000135341	MAP3K7	2.29
				ENSG00000139505	MTMR6	2.29
				ENSG00000184752	NDUFA12	2.29
				ENSG00000125618	PAX8	2.29
				ENSG00000136535	TBR1	2.29
				ENSG00000166140	ZFYVE19	2.29
				ENSG00000171551	ECEL1	2.3
				ENSG00000162747	FCGR3B	2.3
				ENSG00000123307	NEUROD4	2.3
				ENSG00000089169	RPH3A	2.3
				ENSG00000234965	SHISA8	2.3
				ENSG00000205126	ACCSL	2.31
				ENSG00000153071	DAB2	2.31
				ENSG00000120210	INSL6	2.31
				ENSG00000168348	INSM2	2.31
				ENSG00000134996	OSTF1	2.31
				ENSG00000179331	RAB39A	2.31
				ENSG00000066654	THUMPD1	2.31
				ENSG00000185442	FAM174B	2.32
				ENSG00000163518	FCRL4	2.32
				ENSG00000107164	FUBP3	2.32
				ENSG00000158555	GDPD5	2.32
				ENSG00000155393	HEATR3	2.32
				ENSG00000169288	MRPL1	2.32
				ENSG00000138430	OLA1	2.32
				ENSG00000163218	PGLYRP4	2.32
				ENSG00000139547	RDH16	2.32
				ENSG00000133318	RTN3	2.32
				ENSG00000102362	SYTL4	2.32
				ENSG00000133316	WDR74	2.32
				ENSG00000145362	ANK2	2.33
				ENSG00000188959	C9orf152	2.33
				ENSG00000140009	ESR2	2.33
				ENSG00000136935	GOLGA1	2.33
				ENSG00000114487	MORC1	2.33
				ENSG00000124789	NUP153	2.33
				ENSG00000147274	RBMX	2.33
				ENSG00000095539	SEMA4G	2.33
				ENSG00000198846	TOX	2.33
				ENSG00000114841	DNAH1	2.34
				ENSG00000144130	NT5DC4	2.34
				ENSG00000133027	PEMT	2.34
				ENSG00000212123	PRR22	2.34
				ENSG00000174032	SLC25A30	2.34
				ENSG00000173726	TOMM20	2.34
				ENSG00000197265	GTF2E2	2.35
				ENSG00000183624	HMCES	2.35
				ENSG00000137070	IL11RA	2.35
				ENSG00000204482	LST1	2.35
				ENSG00000178828	RNF186	2.35
				ENSG00000101596	SMCHD1	2.35
				ENSG00000109511	ANXA10	2.36
				ENSG00000178568	ERBB4	2.36
				ENSG00000141560	FN3KRP	2.36
				ENSG00000127530	OR7C1	2.36
				ENSG00000221944	TIGD1	2.36
				ENSG00000149483	TMEM138	2.36
				ENSG00000149582	TMEM25	2.36
				ENSG00000284844	TOMT	2.36
				ENSG00000125975	C20orf173	2.37
				ENSG00000169583	CLIC3	2.37
				ENSG00000161692	DBF4B	2.37
				ENSG00000164889	SLC4A2	2.37
				ENSG00000168209	DDIT4	2.38
				ENSG00000132297	HHLA1	2.38
				ENSG00000185022	MAFF	2.38
				ENSG00000278278	MIR6816	2.38
				ENSG00000070756	PABPC1	2.38
				ENSG00000164088	PPM1M	2.38
				ENSG00000143248	RGS5	2.38
				ENSG00000173611	SCAI	2.38
				ENSG00000112701	SENP6	2.38
				ENSG00000127954	STEAP4	2.38
				ENSG00000073050	XRCC1	2.38
				ENSG00000053918	KCNQ1	2.39
				ENSG00000107014	RLN2	2.39
				ENSG00000006282	SPATA20	2.39
				ENSG00000163870	TPRA1	2.39
				ENSG00000132437	DDC	2.4
				ENSG00000205502	C2CD4B	2.41
				ENSG00000138738	PRDM5	2.41
				ENSG00000100211	CBY1	2.42
				ENSG00000198771	RCSD1	2.42
				ENSG00000247596	TWF2	2.44
Deafness genes are shown in bold, and highly variable genes with a grey background.

## Sheet: Table S3 - humans and mice
Table S3. Genes reported to underlie hearing loss in humans and mice
Mouse gene symbol	Mouse ensembl	Mouse deafness reference	Human gene symbol	Human ensembl	Human deafness reference
Actg1	ENSMUSG00000062825	Belyantseva IA et al. Gamma-actin is required for cytoskeletal maintenance but not development. Proc Natl Acad Sci U S A. 2009 Jun 16;106(24):9703-8. doi:	ACTG1	ENSG00000184009	van Wijk E et al. A mutation in the gamma actin 1 (ACTG1) gene causes autosomal dominant hearing loss (DFNA20/26). J Med Genet. 2003 Dec;40(12):879-84. doi: 10.1136/jmg.40.12.879.; Zhu M et al. Mutations in the gamma-actin gene (ACTG1) are associated with dominant progressive deafness (DFNA20/26). Am J Hum Genet. 2003 Nov;73(5):1082-91. doi: 10.1086/379286. Epub 2003 Sep 16.
Adgrv1	ENSMUSG00000069170	McGee J et al. The very large G-protein-coupled receptor VLGR1: a component of the ankle link complex required for the normal development of auditory hair bundles. J Neurosci. 2006 Jun 14;26(24):6543-53. doi: 10.1523/JNEUROSCI.0693-06.2006.; Kohnson KR et al. The Mass1frings mutation underlies early onset hearing impairment in BUB/BnJ mice, a model for the auditory pathology of Usher syndrome IIC…	ADGRV1	ENSG00000164199	Pieke-Dahl S et al. Genetic heterogeneity of Usher syndrome type II: localisation to chromosome 5q. J Med Genet. 2000 Apr;37(4):256-62. doi: 10.1136/jmg.37.4.256.; Weston MD et al. Mutations in the VLGR1 gene implicate G-protein signaling in the pathogenesis of Usher syndrome type II. Am J Hum Genet. 2004 Feb;74(2):357-66. doi: 10.1086/381685. Epub 2004 Jan 20.
Atoh1	ENSMUSG00000073043	Bermingham NA et al. Math1: an essential gene for the generation of inner ear hair cells. Science. 1999 Jun 11;284(5421):1837-41. doi: 10.1126/science.284.5421.1837.	ATOH1	ENSG00000172238	Brownstein Z et al. ATOH1, a Novel Human Deafness Gene, Detected in the Jewish Population Among a Spectrum of Genes for Inherited Hearing Loss. Assoc Res Otolaryngol Abs. 2021; 44:564.
Atp2b2	ENSMUSG00000030302	Lane PW. Deaf waddler (dfw). Mouse News Lett. 1987;77:129.; Street VA et al. Mutations in a plasma membrane Ca2+-ATPase gene cause deafness in deafwaddler mice. Nat Genet. 1998 Aug;19(4):390-4. doi: 10.1038/1284.; Kozel PJ et al. Balance and hearing deficits in mice with a null mutation in the gene encoding plasma membrane Ca2+-ATPase isoform 2. J Biol Chem. 1998 Jul 24;273(30):18693-6. doi: 10.1…	ATP2B2	ENSG00000157087	Smits JJ et al. De novo and inherited loss-of-function variants of ATP2B2 are associated with rapidly progressive hearing impairment. Hum Genet. 2019 Jan;138(1):61-72. doi: 10.1007/s00439-018-1965-1. Epub 2018 Dec 8.
Bsnd	ENSMUSG00000025418	Rickheit G et al. Endocochlear potential depends on Cl- channels: mechanism underlying deafness in Bartter syndrome IV. EMBO J. 2008 Nov 5;27(21):2907-17. doi: 10.1038/emboj.2008.203. Epub 2008 Oct 2.	BSND	ENSG00000162399	Riazuddin S et al. Molecular basis of DFNB73: mutations of BSND can cause nonsyndromic deafness or Bartter syndrome. Am J Hum Genet. 2009 Aug;85(2):273-80. doi: 10.1016/j.ajhg.2009.07.003. Epub 2009
Cabp2	ENSMUSG00000024857	abnormal auditory brainstem response seen in Cabp2<em1(IMPC)J> homozygote (IMPC data, www.mousephenotype.org). Dickinson et al. High-throughput discovery of novel developmental phenotypes, Nature. 2016 Sep 22;537(7621):508-514. doi: 10.1038/nature19356. Epub 2016 Sep 14.	CABP2	ENSG00000167791	Schrauwen I et al. A mutation in CABP2, expressed in cochlear hair cells, causes autosomal-recessive hearing impairment. Am J Hum Genet. 2012 Oct 5;91(4):636-45. doi: 10.1016/j.ajhg.2012.08.018. Epub
Cdc14a	ENSMUSG00000033502	Imtiaz A et al. CDC14A phosphatase is essential for hearing and male fertility in mouse and human. Hum Mol Genet. 2018 Mar 1;27(5):780-798. doi: 10.1093/hmg/ddx440.	CDC14A	ENSG00000079335	Imtiaz A et al. CDC14A phosphatase is essential for hearing and male fertility in mouse and human. Hum Mol Genet. 2018 Mar 1;27(5):780-798. doi: 10.1093/hmg/ddx440.
Cdh23	ENSMUSG00000012819	DEOL MS. The anatomy and development of the mutants pirouette, shaker-1 and waltzer in the mouse. Proc R Soc Lond B Biol Sci. 1956 May 29;145(919):206-13.; Bryda EC et al. A high-resolution genetic map around waltzer on mouse chromosome 10 and identification of a new allele of waltzer. Mamm Genome. 1997 Jan;8(1):1-4. doi: 10.1007/s003359900336.; Johnson KR et al. A major gene affecting age-relate…	CDH23	ENSG00000107736	Bork JM et al. Usher syndrome 1D and nonsyndromic autosomal recessive deafness DFNB12 are caused by allelic mutations of the novel cadherin-like gene CDH23. Am J Hum Genet. 2001 Jan;68(1):26-37. doi: 10.1086/316954. Epub 2000 Nov 21.; Wayne S et al. Localization of the Usher syndrome type ID gene (Ush1D) to chromosome 10. Hum Mol Genet. 1996 Oct;5(10):1689-92. doi: 10.1093/hmg/5.10.1689.; Bolz H …
Ceacam16	ENSMUSG00000014686	Kammerer R et al. Loss of mammal-specific tectorial membrane component carcinoembryonic antigen cell adhesion molecule 16 (CEACAM16) leads to hearing impairment at low and high J Biol Chem. 2012 Jun 22;287(26):21584-98. doi: 10.1074/jbc.M111.320481. Epub	CEACAM16	ENSG00000213892	Zheng J et al. Carcinoembryonic antigen-related cell adhesion molecule 16 interacts with alpha-tectorin and is mutated in autosomal dominant hearing loss (DFNA4). Proc Natl Acad Sci U S A. 2011 Mar 8;108(10):4218-23. doi:
Chd7	ENSMUSG00000041235	Alavizadeh A et al. The Wheels mutation in the mouse causes vascular, hindbrain, and inner ear defects. Dev Biol. 2001 Jun 1;234(1):244-60. doi: 10.1006/dbio.2001.0241.; Bosman EA et al. Multiple mutations in mouse Chd7 provide models for CHARGE syndrome. Hum Mol Genet. 2005 Nov 15;14(22):3463-76. doi: 10.1093/hmg/ddi375. Epub 2005 Oct; Nolan PM et al. Heterozygosity mapping of partially congenic…	CHD7	ENSG00000171316	Vissers LE et al. Mutations in a new member of the chromodomain gene family cause CHARGE syndrome. Nat Genet. 2004 Sep;36(9):955-7. doi: 10.1038/ng1407. Epub 2004 Aug 8.
Cib2	ENSMUSG00000037493	Michel V et al. CIB2, defective in isolated deafness, is key for auditory hair cell mechanotransduction and survival. EMBO Mol Med. 2017 Dec;9(12):1711-1731.doi: 10.15252/emmm.201708087.; Bowl MR et al. A large scale hearing loss screen reveals an extensive unexplored genetic landscape for auditory dysfunction. Nat Commun. 2017 Oct 12;8(1):886. doi: 10.1038/s41467-017-00595-4.	CIB2	ENSG00000136425	Riazuddin S et al. Alterations of the CIB2 calcium- and integrin-binding protein cause Usher syndrome type 1J and nonsyndromic deafness DFNB48. Nat Genet. 2012 Nov;44(11):1265-71. doi: 10.1038/ng.2426. Epub 2012 Sep 30.
Cldn14	ENSMUSG00000047109	Ben-Yosef T et al. Claudin 14 knockout mice, a model for autosomal recessive deafness DFNB29, are deaf due to cochlear hair cell degeneration. Hum Mol Genet. 2003 Aug 15;12(16):2049-61. doi: 10.1093/hmg/ddg210.	CLDN14	ENSG00000159261	Wilcox ER et al. Mutations in the gene encoding tight junction claudin-14 cause autosomal recessive deafness DFNB29. Cell. 2001 Jan 12;104(1):165-72. doi: 10.1016/s0092-8674(01)00200-8.
Cldn9	ENSMUSG00000066720	Nakano Y et al. A claudin-9-based ion permeability barrier is essential for hearing. PLoS Genet. 2009 Aug;5(8):e1000610. doi: 10.1371/journal.pgen.1000610. Epub 2009	CLDN9	ENSG00000213937	Sineni CJ et al. A truncating CLDN9 variant is associated with autosomal recessive nonsyndromic hearing loss. Hum Genet. 2019 Oct;138(10):1071-1075. doi: 10.1007/s00439-019-02037-1. Epub 2019
Clic5	ENSMUSG00000023959	Gagnon LH et al. The chloride intracellular channel protein CLIC5 is expressed at high levels in hair cell stereocilia and is essential for normal inner ear function. J Neurosci. 2006 Oct 4;26(40):10188-98. doi: 10.1523/JNEUROSCI.2166-06.2006.	CLIC5	ENSG00000112782	Seco CZ et al. Progressive hearing loss and vestibular dysfunction caused by a homozygous nonsense mutation in CLIC5. Eur J Hum Genet. 2015 Feb;23(2):189-94. doi: 10.1038/ejhg.2014.83. Epub 2014 Apr
Clpp	ENSMUSG00000002660	Gispert S et al. Loss of mitochondrial peptidase Clpp leads to infertility, hearing loss plus growth retardation via accumulation of CLPX, mtDNA and inflammatory factors. Hum Mol Genet. 2013 Dec 15;22(24):4871-87. doi: 10.1093/hmg/ddt338. Epub 2013 Jul; increased or absent threshold for auditory brainstem response seen in Clpp<tm1a(EUCOMM)Wtsi> homozygote (IMPC data, www.mousephenotype.org). Dick…	CLPP	ENSG00000125656	Jenkinson EM et al. Perrault syndrome is caused by recessive mutations in CLPP, encoding a mitochondrial ATP-dependent chambered protease. Am J Hum Genet. 2013 Apr 4;92(4):605-13. doi: 10.1016/j.ajhg.2013.02.013. Epub
Clrn1	ENSMUSG00000043850	Geng R et al. Usher syndrome IIIA gene clarin-1 is essential for hair cell function and associated neural activation. Hum Mol Genet. 2009 Aug 1;18(15):2748-60. doi: 10.1093/hmg/ddp210. Epub 2009 May; increased or absent threshold for auditory brainstem response seen in Clrn1<tm1.1(KOMP)Vlcg> homozygote (IMPC data, www.mousephenotype.org). Dickinson et al. High-throughput discovery of novel develo…	AC020636.2	ENSG00000260234	Joensuu T et al. Mutations in a novel gene with transmembrane domains underlie Usher syndrome type 3. Am J Hum Genet. 2001 Oct;69(4):673-84. doi: 10.1086/323610. Epub 2001 Aug 27.; Sankila EM et al. Assignment of an Usher syndrome type III (USH3) gene to chromosome 3q. Hum Mol Genet. 1995 Jan;4(1):93-8. doi: 10.1093/hmg/4.1.93.
Clrn2	ENSMUSG00000049530	Dunbar LA et al. Clarin-2 is essential for hearing by maintaining stereocilia integrity and function. EMBO Mol Med. 2019 Sep;11(9):e10288. doi: 10.15252/emmm.201910288. Epub 2019 Aug 26.; abnormal auditory brainstem response seen in Clrn2<em1(IMPC)J> homozygote (IMPC data, www.mousephenotype.org). Dickinson et al. High-throughput discovery of novel developmental phenotypes, Nature. 2016 Sep 22;53…	CLRN2	ENSG00000249581	Vona B et al. A biallelic variant in CLRN2 causes non-syndromic hearing loss in humans. Hum Genet. 2021 Jun;140(6):915-931. doi: 10.1007/s00439-020-02254-z. Epub 2021
Coch	ENSMUSG00000020953	Makishima T et al. Targeted disruption of mouse Coch provides functional evidence that DFNA9 hearing loss is not a COCH haploinsufficiency disorder. Hum Genet. 2005 Oct;118(1):29-34.doi: 10.1007/s00439-005-0001-4. Epub 2005 Oct 28.	COCH	ENSG00000100473	Robertson NG et al. Mutations in a novel cochlear gene cause DFNA9, a human nonsyndromic deafness with vestibular dysfunction. Nat Genet. 1998 Nov;20(3):299-303. doi: 10.1038/3118.
Col11a1	ENSMUSG00000027966	Li Y et al. A fibrillar collagen gene, Col11a1, is essential for skeletal morphogenesis. Cell. 1995 Feb 10;80(3):423-30. doi: 10.1016/0092-8674(95)90492-1.; Cho H et al. Ultrastructural changes of cochlea in mice with hereditary chondrodysplasia (cho/cho). Ann N Y Acad Sci. 1991;630:259-61.doi: 10.1111/j.1749-6632.1991.tb19598.x.	COL11A1	ENSG00000060718	Richards AJ et al. A family with Stickler syndrome type 2 has a mutation in the COL11A1 gene resulting in the substitution of glycine 97 by valine in alpha 1 (XI) collagen. Hum Mol Genet. 1996 Sep;5(9):1339-43. doi: 10.1093/hmg/5.9.1339.
Col11a2	ENSMUSG00000024330	McGuirt WT et al. Mutations in the KCNQ4 gene are responsible for autosomal dominant deafness in four DFNA2 families. Hum Mol Genet. 1999 Jul;8(7):1321-8. doi: 10.1093/hmg/8.7.1321.; Li SW et al. Targeted disruption of Col11a2 produces a mild cartilage phenotype in transgenic mice: comparison with the human disorder otospondylomegaepiphyseal dysplasia (OSMED). Dev Dyn. 2001 Oct;222(2):141-52. doi…	COL11A2	ENSG00000204248	Vikkula M et al. Autosomal dominant and recessive osteochondrodysplasias associated with the COL11A2 locus. Cell. 1995 Feb 10;80(3):431-7. doi: 10.1016/0092-8674(95)90493-x.; McGuirt WT et al. Mutations in the KCNQ4 gene are responsible for autosomal dominant deafness in four DFNA2 families. Hum Mol Genet. 1999 Jul;8(7):1321-8. doi: 10.1093/hmg/8.7.1321.; Chen W et al. Mutation of COL11A2 causes …
Col1a1	ENSMUSG00000001506	Bonadio J et al. Transgenic mouse model of the mild dominant form of osteogenesis imperfecta. Proc Natl Acad Sci U S A. 1990 Sep;87(18):7145-9. doi: 10.1073/pnas.87.18.7145.; Altschuler RA et al. An evaluation of otopathology in the MOV-13 transgenic mutant mouse. Ann N Y Acad Sci. 1991;630:249-52. doi: 10.1111/j.1749-6632.1991.tb19595.x.	COL1A1	ENSG00000108821	Ahmad NN et al. Stop codon in the procollagen II gene (COL2A1) in a family with the Stickler syndrome (arthro-ophthalmopathy). Proc Natl Acad Sci U S A. 1991 Aug 1;88(15):6624-7. doi: 10.1073/pnas.88.15.6624.
Col4a3	ENSMUSG00000079465	Cosgrove D et al. Ultrastructural, physiological, and molecular defects in the inner ear of a gene-knockout mouse model for autosomal Alport syndrome. Hear Res. 1998 Jul;121(1-2):84-98. doi: 10.1016/s0378-5955(98)00069-0.	COL4A3	ENSG00000169031	Mochizuki T et al. Identification of mutations in the alpha 3(IV) and alpha 4(IV) collagen genes in autosomal recessive Alport syndrome. Nat Genet. 1994 Sep;8(1):77-81. doi: 10.1038/ng0994-77.
Col4a4	ENSMUSG00000067158	Arnold CN et al. Rapid identification of a disease allele in mouse through whole genome sequencing and bulk segregation analysis. Genetics. 2011 Mar;187(3):633-41. doi: 10.1534/genetics.110.124586. Epub 2010 Dec	COL4A4	ENSG00000081052	Mochizuki T et al. Identification of mutations in the alpha 3(IV) and alpha 4(IV) collagen genes in autosomal recessive Alport syndrome. Nat Genet. 1994 Sep;8(1):77-81. doi: 10.1038/ng0994-77.
Col9a1	ENSMUSG00000026147	Suzuki N et al. Type IX collagen knock-out mouse shows progressive hearing loss. Neurosci Res. 2005 Mar;51(3):293-8. doi: 10.1016/j.neures.2004.12.001. Epub 2005 Jan 8.	COL9A1	ENSG00000112280	Van Camp G et al. A new autosomal recessive form of Stickler syndrome is caused by a mutation in the COL9A1 gene. Am J Hum Genet. 2006 Sep;79(3):449-57. doi: 10.1086/506478. Epub 2006 Jun 26.
Col9a2	ENSMUSG00000028626	Bowl MR et al. A large scale hearing loss screen reveals an extensive unexplored genetic landscape for auditory dysfunction. Nat Commun. 2017 Oct 12;8(1):886. doi: 10.1038/s41467-017-00595-4.	COL9A2	ENSG00000049089	Baker S et al. A loss of function mutation in the COL9A2 gene causes autosomal recessive Stickler syndrome. Am J Med Genet A. 2011 Jul;155A(7):1668-72. doi: 10.1002/ajmg.a.34071. Epub 2011
Col9a3	ENSMUSG00000027570	increased or absent threshold for auditory brainstem response seen in Col9a3<em1(IMPC)Tcp> homozygote (IMPC data, www.mousephenotype.org). Dickinson et al. High-throughput discovery of novel developmental phenotypes, Nature. 2016 Sep 22;537(7621):508-514. doi: 10.1038/nature19356. Epub 2016 Sep 14.	COL9A3	ENSG00000092758	Faletra F et al. Autosomal recessive Stickler syndrome due to a loss of function mutation in the COL9A3 gene. Am J Med Genet A. 2014 Jan;164A(1):42-7. doi: 10.1002/ajmg.a.36165. Epub 2013 Nov
Crym	ENSMUSG00000030905	Suzuki S et al. micro-Crystallin as an intracellular 3,5,3'-triiodothyronine holder in vivo. Mol Endocrinol. 2007 Apr;21(4):885-94. doi: 10.1210/me.2006-0403. Epub 2007 Jan	CRYM	ENSG00000103316	Abe S et al. Identification of CRYM as a candidate responsible for nonsyndromic deafness, through cDNA microarray analysis of human cochlear and vestibular tissues. Am J Hum Genet. 2003 Jan;72(1):73-82. doi: 10.1086/345398. Epub 2002 Dec 6.
Diaph3	ENSMUSG00000022021	Schoen CJ et al. Diaphanous homolog 3 (Diap3) overexpression causes progressive hearing loss and inner hair cell defects in a transgenic mouse model of human deafness. PLoS One. 2013;8(2):e56520.doi: 10.1371/journal.pone.0056520. Epub 2013 Feb 18.	DIAPH3	ENSG00000139734	Schoen CJ et al. Increased activity of Diaphanous homolog 3 (DIAPH3)/diaphanous causes hearing defects in humans with auditory neuropathy and in Drosophila. Proc Natl Acad Sci U S A. 2010 Jul 27;107(30):13396-401.; Kim TB et al. A gene responsible for autosomal dominant auditory neuropathy (AUNA1) maps to 13q14-21. J Med Genet. 2004 Nov;41(11):872-6. doi: 10.1136/jmg.2004.020628.
Dmd	ENSMUSG00000045103	Raynor EM and Mulroy MJ. Sensorineural hearing loss in the mdx mouse: a model of Duchenne muscular dystrophy. Laryngoscope. 1997 Aug;107(8):1053-6. doi: 10.1097/00005537-199708000-00009.	DMD	ENSG00000198947	Pfister MH et al. A second family with nonsyndromic sensorineural hearing loss linked to Xp21.2: refinement of the DFN4 locus within DMD. Genomics. 1998 Nov 1;53(3):377-82. doi: 10.1006/geno.1998.5538.; Pfister MH et al. Clinical evidence for dystrophin dysfunction as a cause of hearing loss in locus DFN4. Laryngoscope. 1999 May;109(5):730-5. doi: 10.1097/00005537-199905000-00010.
Edn3	ENSMUSG00000027524	Baynash AG et al. Interaction of endothelin-3 with endothelin-B receptor is essential for development of epidermal melanocytes and enteric neurons. Cell. 1994 Dec 30;79(7):1277-85.doi: 10.1016/0092-8674(94)90018-3. ; Edery P et al. Mutation of the endothelin-3 gene in the Waardenburg-Hirschsprung disease (Shah-Waardenburg syndrome). Nat Genet. 1996 Apr;12(4):442-4.doi: 10.1038/ng0496-442.	EDN3	ENSG00000124205	Edery P et al. Mutation of the endothelin-3 gene in the Waardenburg-Hirschsprung disease (Shah-Waardenburg syndrome). Nat Genet. 1996 Apr;12(4):442-4. doi: 10.1038/ng0496-442.
Ednrb	ENSMUSG00000022122	Deol MS. The neural crest and the acoustic ganglion. J Embryol Exp Morphol. 1967 Jun;17(3):533-41.; Hosoda K et al. Targeted and natural (piebald-lethal) mutations of endothelin-B receptor gene produce megacolon associated with spotted coat color in mice. Cell. 1994 Dec 30;79(7):1267-76. doi: 10.1016/0092-8674(94)90017-5.; Matsushima Y et al. A mouse model of Waardenburg syndrome type 4 with a ne…	EDNRB	ENSG00000136160	Attie T et al. Mutation of the endothelin-receptor B gene in Waardenburg-Hirschsprung disease. Hum Mol Genet. 1995 Dec;4(12):2407-9. doi: 10.1093/hmg/4.12.2407.
Elmod3	ENSMUSG00000056698	Li W et al. Elmod3 knockout leads to progressive hearing loss and abnormalities in cochlear hair cell stereocilia. Hum Mol Genet. 2019 Dec 15;28(24):4103-4112. doi: 10.1093/hmg/ddz240.	ELMOD3	ENSG00000115459	Jaworek TJ et al. An alteration in ELMOD3, an Arl2 GTPase-activating protein, is associated with hearing impairment in humans. PLoS Genet. 2013;9(9):e1003774. doi: 10.1371/journal.pgen.1003774. Epub 2013 Sep
Eps8	ENSMUSG00000015766	Manor U et al. Regulation of stereocilia length by myosin XVa and whirlin depends on the actin-regulatory protein Eps8. Curr Biol. 2011 Jan 25;21(2):167-72. doi: 10.1016/j.cub.2010.12.046. Epub 2011	EPS8	ENSG00000151491	Behlouli A et al. EPS8, encoding an actin-binding protein of cochlear hair cell stereocilia, is a new causal gene for autosomal recessive profound deafness. Orphanet J Rare Dis. 2014 Apr 17;9:55. doi: 10.1186/1750-1172-9-55.
Eps8l2	ENSMUSG00000025504	Furness DN et al. Progressive hearing loss and gradual deterioration of sensory hair bundles in the ears of mice lacking the actin-binding protein Eps8L2. Proc Natl Acad Sci U S A. 2013 Aug 20;110(34):13898-903.; Dahmani M et al. EPS8L2 is a new causal gene for childhood onset autosomal recessive progressive hearing loss. Orphanet J Rare Dis. 2015 Aug 19;10:96. doi: 10.1186/s13023-015-0316-8.	EPS8L2	ENSG00000177106	Dahmani M et al. EPS8L2 is a new causal gene for childhood onset autosomal recessive progressive hearing loss. Orphanet J Rare Dis. 2015 Aug 19;10:96. doi: 10.1186/s13023-015-0316-8.
Espn	ENSMUSG00000028943	Zheng L et al. The deaf jerker mouse has a mutation in the gene encoding the espin actin-bundling proteins of hair cell stereocilia and lacks espins. Cell. 2000 Aug 4;102(3):377-85. doi: 10.1016/s0092-8674(00)00042-8.e. Behav Neurosci. 1983 Jun;97(3):381-91. doi: 10.1037//0735-7044.97.3.381.; Deol MS. The anomalies of the labyrinth of the mutants varitint-waddler, shaker-2 and jerker in the mouse…	ESPN	ENSG00000187017	Naz S et al. Mutations of ESPN cause autosomal recessive deafness and vestibular dysfunction. J Med Genet. 2004 Aug;41(8):591-5. doi: 10.1136/jmg.2004.018523.
Esrrb	ENSMUSG00000021255	Chen J and Nathans J. Estrogen-related receptor beta/NR3B2 controls epithelial cell fate and endolymph production by the stria vascularis. Dev Cell. 2007 Sep;13(3):325-37. doi: 10.1016/j.devcel.2007.07.011.	ESRRB	ENSG00000119715	Collin RW et al. Mutations of ESRRB encoding estrogen-related receptor beta cause autosomal-recessive nonsyndromic hearing impairment DFNB35. Am J Hum Genet. 2008 Jan;82(1):125-38. doi: 10.1016/j.ajhg.2007.09.008.
Eya1	ENSMUSG00000025932	Johnson KR et al. Inner ear and kidney anomalies caused by IAP insertion in an intron of the Eya1 gene in a mouse model of BOR syndrome. Hum Mol Genet. 1999 Apr;8(4):645-53. doi: 10.1093/hmg/8.4.645.; Xu PX et al. Eya1-deficient mice lack ears and kidneys and show abnormal apoptosis of organ primordia. Nat Genet. 1999 Sep;23(1):113-7. doi: 10.1038/12722.	EYA1	ENSG00000104313	Abdelhak S et al. A human homologue of the Drosophila eyes absent gene underlies branchio-oto-renal (BOR) syndrome and identifies a novel gene family. Nat Genet. 1997 Feb;15(2):157-64. doi: 10.1038/ng0297-157.
Eya4	ENSMUSG00000010461	Depreux FF et al. Eya4-deficient mice are a model for heritable otitis media. J Clin Invest. 2008 Feb;118(2):651-8. doi: 10.1172/JCI32899.	EYA4	ENSG00000112319	Wayne S et al. Mutations in the transcriptional activator EYA4 cause late-onset deafness at the DFNA10 locus. Hum Mol Genet. 2001 Feb 1;10(3):195-200. doi: 10.1093/hmg/10.3.195.
Foxi1	ENSMUSG00000047861	Hulander M et al. The winged helix transcription factor Fkh10 is required for normal development of the inner ear. Nat Genet. 1998 Dec;20(4):374-6. doi: 10.1038/3850.	FOXI1	ENSG00000168269	Yang T et al. Transcriptional control of SLC26A4 is involved in Pendred syndrome and nonsyndromic enlargement of vestibular aqueduct (DFNB4). Am J Hum Genet. 2007 Jun;80(6):1055-63. doi: 10.1086/518314. Epub 2007 Apr 23.
Gipc3	ENSMUSG00000034872	Charizopoulou N et al. Gipc3 mutations associated with audiogenic seizures and sensorineural hearing loss in mouse and human. Nat Commun. 2011 Feb 15;2:201. doi: 10.1038/ncomms1200.; increased or absent threshold for auditory brainstem response seen in Gipc3<tm1b(KOMP)Wtsi> homozygote (IMPC data, www.mousephenotype.org). Dickinson et al. High-throughput discovery of novel developmental phenotypes…	GIPC3	ENSG00000179855	Charizopoulou N et al. Gipc3 mutations associated with audiogenic seizures and sensorineural hearing loss in mouse and human. Nat Commun. 2011 Feb 15;2:201. doi: 10.1038/ncomms1200.; Rehman AU et al. Mutations of GIPC3 cause nonsyndromic hearing loss DFNB72 but not DFNB81 that also maps to chromosome 19p. Hum Genet. 2011 Dec;130(6):759-65. doi: 10.1007/s00439-011-1018-5. Epub 2011 Jun; Ain Q et a…
Gjb2	ENSMUSG00000046352	Cohen-Salmon M et al. Targeted ablation of connexin26 in the inner ear epithelial gap junction network causes hearing impairment and cell death. Curr Biol. 2002 Jul 9;12(13):1106-11. doi: 10.1016/s0960-9822(02)00904-1.; Kudo T et al. Transgenic expression of a dominant-negative connexin26 causes degeneration of the organ of Corti and non-syndromic deafness. Hum Mol Genet. 2003 May 1;12(9):995-100…	GJB2	ENSG00000165474	Kelsell DP et al. Connexin 26 mutations in hereditary non-syndromic sensorineural deafness. Nature. 1997 May 1;387(6628):80-3. doi: 10.1038/387080a0.
GJB3	ENSMUSG00000042367	Liu XZ et al. Mutations in connexin31 underlie recessive as well as dominant non-syndromic hearing loss. Hum Mol Genet. 2000 Jan 1;9(1):63-7. doi: 10.1093/hmg/9.1.63.; Plum A et al. Connexin31-deficiency in mice causes transient placental dysmorphogenesis but does not impair hearing and skin differentiation. Dev Biol. 2001 Mar 15;231(2):334-47. doi: 10.1006/dbio.2000.0148.; increased or absent th…	GJB3	ENSG00000188910	Xia JH et al. Mutations in the gene encoding gap junction protein beta-3 associated with autosomal dominant hearing impairment. Nat Genet. 1998 Dec;20(4):370-3. doi: 10.1038/3845.
Gjb6	ENSMUSG00000040055	Teubner B et al. Connexin30 (Gjb6)-deficiency causes severe hearing impairment and lack of endocochlear potential. Hum Mol Genet. 2003 Jan 1;12(1):13-21. doi: 10.1093/hmg/ddg001.	GJB6	ENSG00000121742	del Castillo I et al. A deletion involving the connexin 30 gene in nonsyndromic hearing impairment. N Engl J Med. 2002 Jan 24;346(4):243-9. doi: 10.1056/NEJMoa012052.; Grifa A et al. Mutations in GJB6 cause nonsyndromic autosomal dominant deafness at DFNA3 locus. Nat Genet. 1999 Sep;23(1):16-8. doi: 10.1038/12612.
Gli3	ENSMUSG00000021318	Driver EC et al. Hedgehog signaling regulates sensory cell formation and auditory function in mice and humans. J Neurosci. 2008 Jul 16;28(29):7350-8. doi: 10.1523/JNEUROSCI.0312-08.2008.	GLI3	ENSG00000106571	Driver EC et al. Hedgehog signaling regulates sensory cell formation and auditory function in mice and humans. J Neurosci. 2008 Jul 16;28(29):7350-8. doi: 10.1523/JNEUROSCI.0312-08.2008.
Gpsm2	ENSMUSG00000027883	Tarchini B et al. A molecular blueprint at the apical surface establishes planar asymmetry in cochlear hair cells. Dev Cell. 2013 Oct 14;27(1):88-102. doi: 10.1016/j.devcel.2013.09.011.; Ezan J et al. Primary cilium migration depends on G-protein signalling control of subapical cytoskeleton. Nat Cell Biol. 2013 Sep;15(9):1107-15. doi: 10.1038/ncb2819. Epub 2013 Aug 11.; Bhonker Y et al. The GPSM2…	GPSM2	ENSG00000121957	Walsh T et al. Genomic duplication and overexpression of TJP2/ZO-2 leads to altered expression of apoptosis genes in progressive nonsyndromic hearing loss DFNA51. Am J Hum Genet. 2010 Jul 9;87(1):101-9. doi: 10.1016/j.ajhg.2010.05.011. Epub
Grxcr1	ENSMUSG00000068082	DEOL MS. The anatomy and development of the mutants pirouette, shaker-1 and waltzer in the mouse. Proc R Soc Lond B Biol Sci. 1956 May 29;145(919):206-13.; Erven A et al. A novel stereocilia defect in sensory hair cells of the deaf mouse mutant Tasmanian devil. Eur J Neurosci. 2002 Oct;16(8):1433-41. doi: 10.1046/j.1460-9568.2002.02213.x.; Odeh H et al. Mutations in Grxcr1 are the basis for inner…	GRXCR1	ENSG00000215203	Schraders M et al. Homozygosity mapping reveals mutations of GRXCR1 as a cause of autosomal-recessive nonsyndromic hearing impairment. Am J Hum Genet. 2010 Feb 12;86(2):138-47. doi: 10.1016/j.ajhg.2009.12.017. Epub
Grxcr2	ENSMUSG00000073574	Imtiaz A et al. A frameshift mutation in GRXCR2 causes recessively inherited hearing loss. Hum Mutat. 2014 May;35(5):618-24. doi: 10.1002/humu.22545. Epub 2014 Apr 7.	GRXCR2	ENSG00000204928	Imtiaz A et al. A frameshift mutation in GRXCR2 causes recessively inherited hearing loss. Hum Mutat. 2014 May;35(5):618-24. doi: 10.1002/humu.22545. Epub 2014 Apr 7.
Gsdme	ENSMUSG00000029821	Van Laer L et al. Mice lacking Dfna5 show a diverging number of cochlear fourth row outer hair cells. Neurobiol Dis. 2005 Aug;19(3):386-99. doi: 10.1016/j.nbd.2005.01.019.	GSDME	ENSG00000105928	Van Laer L et al. Nonsyndromic hearing impairment is associated with a mutation in DFNA5. Nat Genet. 1998 Oct;20(2):194-7. doi: 10.1038/2503.
Hars	ENSMUSG00000001380	Potter PK et al. Novel gene function revealed by mouse mutagenesis screens for models of age-related disease. Nat Commun. 2016 Aug 18;7:12444. doi: 10.1038/ncomms12444.	HARS	ENSG00000170445	Puffenberger EG et al. Genetic mapping and exome sequencing identify variants associated with five novel diseases. PLoS One. 2012;7(1):e28936. doi: 10.1371/journal.pone.0028936. Epub 2012 Jan 17.
Hgf	ENSMUSG00000028864	Schultz JM et al. Noncoding mutations of HGF are associated with nonsyndromic hearing loss, DFNB39. Am J Hum Genet. 2009 Jul;85(1):25-39. doi: 10.1016/j.ajhg.2009.06.003. Epub 2009; Morell RJ et al. Noncoding Microdeletion in Mouse Hgf Disrupts Neural Crest Migration into the Stria Vascularis, Reduces the Endocochlear Potential, and Suggests the J Neurosci. 2020 Apr 8;40(15):2976-2992. doi: 10.15…	HGF	ENSG00000019991	Schultz JM et al. Noncoding mutations of HGF are associated with nonsyndromic hearing loss, DFNB39. Am J Hum Genet. 2009 Jul;85(1):25-39. doi: 10.1016/j.ajhg.2009.06.003. Epub 2009
Homer2	ENSMUSG00000025813	Azaiez H et al. HOMER2, a stereociliary scaffolding protein, is essential for normal hearing in humans and mice. PLoS Genet. 2015 Mar 27;11(3):e1005137. doi: 10.1371/journal.pgen.1005137.; abnormal auditory brainstem response seen in Homer2<em1(IMPC)J> homozygote (IMPC data, www.mousephenotype.org). Dickinson et al. High-throughput discovery of novel developmental phenotypes, Nature. 2016 Sep 22;…	HOMER2	ENSG00000103942	Azaiez H et al. HOMER2, a stereociliary scaffolding protein, is essential for normal hearing in humans and mice. PLoS Genet. 2015 Mar 27;11(3):e1005137. doi: 10.1371/journal.pgen.1005137.
Hoxa2	ENSMUSG00000014704	Rijli FM et al. A homeotic transformation is generated in the rostral branchial region of the head by disruption of Hoxa-2, which acts as a selector gene. Cell. 1993 Dec 31;75(7):1333-49. doi: 10.1016/0092-8674(93)90620-6.; increased or absent threshold for auditory brainstem response seen in Hoxa2<tm1b(EUCOMM)Wtsi> heterozygote (IMPC data, www.mousephenotype.org). Dickinson et al. High-throughpu…	HOXA2	ENSG00000105996	Alasti F et al. A mutation in HOXA2 is responsible for autosomal-recessive microtia in an Iranian family. Am J Hum Genet. 2008 Apr;82(4):982-91. doi: 10.1016/j.ajhg.2008.02.015.
Hoxb1	ENSMUSG00000018973	Di Bonito M et al. Assembly of the auditory circuitry by a Hox genetic network in the mouse brainstem. PLoS Genet. 2013;9(2):e1003249. doi: 10.1371/journal.pgen.1003249. Epub 2013 Feb	HOXB1	ENSG00000120094	Webb BD et al. HOXB1 founder mutation in humans recapitulates the phenotype of Hoxb1-/- mice. Am J Hum Genet. 2012 Jul 13;91(1):171-9. doi: 10.1016/j.ajhg.2012.05.018. Epub
Ildr1	ENSMUSG00000022900	Morozko EL et al. ILDR1 null mice, a model of human deafness DFNB42, show structural aberrations of tricellular tight junctions and degeneration of auditory hair cells. Hum Mol Genet. 2015 Feb 1;24(3):609-24. doi: 10.1093/hmg/ddu474. Epub 2014 Sep	ILDR1	ENSG00000145103	Borck G et al. Loss-of-function mutations of ILDR1 cause autosomal-recessive hearing impairment DFNB42. Am J Hum Genet. 2011 Feb 11;88(2):127-37. doi: 10.1016/j.ajhg.2010.12.011. Epub
Kcne1	ENSMUSG00000039639	Letts VA et al. A new spontaneous mouse mutation in the Kcne1 gene. Mamm Genome. 2000 Oct;11(10):831-5. doi: 10.1007/s003350010178.; increased or absent threshold for auditory brainstem response seen in Kcne1<tm1b(EUCOMM)Hmgu> homozygote (IMPC data, www.mousephenotype.org). Dickinson et al. High-throughput discovery of novel developmental phenotypes, Nature. 2016 Sep 22;537(7621):508-514. doi: 10…	KCNE1	ENSG00000180509	Tyson J et al. IsK and KvLQT1: mutation in either of the two subunits of the slow component of the delayed rectifier potassium channel can cause Jervell and Lange-Nielsen Hum Mol Genet. 1997 Nov;6(12):2179-85. doi: 10.1093/hmg/6.12.2179.; Schulze-Bahr E et al. KCNE1 mutations cause jervell and Lange-Nielsen syndrome. Nat Genet. 1997 Nov;17(3):267-8. doi: 10.1038/ng1197-267.
Kcnj10	ENSMUSG00000044708	Marcus DC et al. KCNJ10 (Kir4.1) potassium channel knockout abolishes endocochlear potential. Am J Physiol Cell Physiol. 2002 Feb;282(2):C403-7. doi:	KCNJ10	ENSG00000177807	Yang T et al. Mutations of KCNJ10 together with mutations of SLC26A4 cause digenic nonsyndromic hearing loss associated with enlarged vestibular aqueduct syndrome. Am J Hum Genet. 2009 May;84(5):651-7. doi: 10.1016/j.ajhg.2009.04.014. Epub 2009
Kcnq1	ENSMUSG00000009545	Casimiro MC et al. Targeted disruption of the Kcnq1 gene produces a mouse model of Jervell and Lange-Nielsen Syndrome. Proc Natl Acad Sci U S A. 2001 Feb 27;98(5):2526-31. doi: 10.1073/pnas.041398998.; Lee MP et al. Targeted disruption of the Kvlqt1 gene causes deafness and gastric hyperplasia in mice. J Clin Invest. 2000 Dec;106(12):1447-55. doi: 10.1172/JCI10897.	KCNQ1	ENSG00000053918	Neyroud N et al. A novel mutation in the potassium channel gene KVLQT1 causes the Jervell and Lange-Nielsen cardioauditory syndrome. Nat Genet. 1997 Feb;15(2):186-9. doi: 10.1038/ng0297-186.
Kcnq4	ENSMUSG00000028631	Kharkovets T et al. Mice with altered KCNQ4 K+ channels implicate sensory outer hair cells in human progressive deafness. EMBO J. 2006 Feb 8;25(3):642-52. doi: 10.1038/sj.emboj.7600951. Epub 2006 Jan 26.	KCNQ4	ENSG00000117013	Kubisch C et al. KCNQ4, a novel potassium channel expressed in sensory outer hair cells, is mutated in dominant deafness. Cell. 1999 Feb 5;96(3):437-46. doi: 10.1016/s0092-8674(00)80556-5.
Kitl	ENSMUSG00000019966	Copeland NG et al. Mast cell growth factor maps near the steel locus on mouse chromosome 10 and is deleted in a number of steel alleles. Cell. 1990 Oct 5;63(1):175-83. doi: 10.1016/0092-8674(90)90298-s.; Deol MS. The relationship between abnormalities of pigmentation and of the inner ear. Proc R Soc Lond B Biol Sci. 1970 Apr 7;175(1039):201-17.; Schrott A et al. Deterioration of hearing function …	KITLG	ENSG00000049130	Zazo Seco C et al. Allelic Mutations of KITLG, Encoding KIT Ligand, Cause Asymmetric and Unilateral Hearing Loss and Waardenburg Syndrome Type 2. Am J Hum Genet. 2015 Nov 5;97(5):647-60. doi: 10.1016/j.ajhg.2015.09.011. Epub
Lhfpl5	ENSMUSG00000062252	Longo-Guess CM et al. A missense mutation in the previously undescribed gene Tmhs underlies deafness in hurry-scurry (hscy) mice. Proc Natl Acad Sci U S A. 2005 May 31;102(22):7894-9.; Longo-Guess CM et al. Targeted knockout and lacZ reporter expression of the mouse Tmhs deafness gene and characterization of the hscy-2J mutation. Mamm Genome. 2007 Sep;18(9):646-56. doi: 10.1007/s00335-007-9049-x.…	LHFPL5	ENSG00000197753	Kalay E et al. Mutations in the lipoma HMGIC fusion partner-like 5 (LHFPL5) gene cause autosomal recessive nonsyndromic hearing loss. Hum Mutat. 2006 Jul;27(7):633-9. doi: 10.1002/humu.20368.; Shabbir MI et al. Mutations of human TMHS cause recessively inherited non-syndromic hearing loss. J Med Genet. 2006 Aug;43(8):634-40. doi: 10.1136/jmg.2005.039834. Epub 2006 Feb; Tlili A et al. A novel auto…
Loxhd1	ENSMUSG00000032818	Grillet N et al. Harmonin mutations cause mechanotransduction defects in cochlear hair cells. Neuron. 2009 May 14;62(3):375-87. doi: 10.1016/j.neuron.2009.04.006.	LOXHD1	ENSG00000167210	Grillet N et al. Mutations in LOXHD1, an evolutionarily conserved stereociliary protein, disrupt hair cell function in mice and cause progressive hearing loss in humans. Am J Hum Genet. 2009 Sep;85(3):328-37. doi: 10.1016/j.ajhg.2009.07.017.
Map1b	ENSMUSG00000052727	Cui L et al. Mutations of MAP1B, encoding the microtubule-associated phosphoprotein, cause sensorineural hearing loss. Assoc Res Otolaryngol Abs. 2020; 43:674.	MAP1B	ENSG00000131711	Cui L et al. Mutations of MAP1B encoding a microtubule-associated phosphoprotein cause sensorineural hearing loss. JCI Insight. 2020 Dec 3;5(23). pii: 136046. doi: 10.1172/jci.insight.136046.
Marveld2	ENSMUSG00000021636	Nayak G et al. Tricellulin deficiency affects tight junction architecture and cochlear hair cells. J Clin Invest. 2013 Sep;123(9):4036-49. doi: 10.1172/JCI69031. Epub 2013 Aug 27.; increased or absent threshold for auditory brainstem response seen in Marveld2<tm1b(EUCOMM)Wtsi> homozygote (IMPC data, www.mousephenotype.org). Dickinson et al. High-throughput discovery of novel developmental phenoty…	MARVELD2	ENSG00000152939	Riazuddin S et al. Tricellulin is a tight-junction protein necessary for hearing. Am J Hum Genet. 2006 Dec;79(6):1040-51. doi: 10.1086/510022. Epub 2006 Oct 31.
Mir96	ENSMUSG00000065586	Mencia A et al. Mutations in the seed region of human miR-96 are responsible for nonsyndromic progressive hearing loss. Nat Genet. 2009 May;41(5):609-13. doi: 10.1038/ng.355. Epub 2009 Apr 12.; Lewis MA et al. An ENU-induced mutation of miR-96 associated with progressive hearing loss in mice. Nat Genet. 2009 May;41(5):614-8. doi: 10.1038/ng.369. Epub 2009 Apr 12.; increased or absent threshold fo…	MIR96	ENSG00000199158	Mencia A et al. Mutations in the seed region of human miR-96 are responsible for nonsyndromic progressive hearing loss. Nat Genet. 2009 May;41(5):609-13. doi: 10.1038/ng.355. Epub 2009 Apr 12.
Mitf	ENSMUSG00000035158	Deol MS. The relationship between abnormalities of pigmentation and of the inner ear. Proc R Soc Lond B Biol Sci. 1970 Apr 7;175(1039):201-17.; Hodgkinson CA et al. Mutations at the mouse microphthalmia locus are associated with defects in a gene encoding a novel basic-helix-loop-helix-zipper protein. Cell. 1993 Jul 30;74(2):395-404. doi: 10.1016/0092-8674(93)90429-t.; Tassabehji M et al. Waarden…	MITF	ENSG00000187098	Tassabehji M et al. Waardenburg syndrome type 2 caused by mutations in the human microphthalmia (MITF) gene. Nat Genet. 1994 Nov;8(3):251-5. doi: 10.1038/ng1194-251.
Mpzl2	ENSMUSG00000032092	Wesdorp M et al. MPZL2, Encoding the Epithelial Junctional Protein Myelin Protein Zero-like 2, Is Essential for Hearing in Man and Mouse. Am J Hum Genet. 2018 Jul 5; 103(1): 74–88. Published online 2018 Jun 28. doi: 10.1016/j.ajhg.2018.05.011	MPZL2	ENSG00000149573	Wesdorp M et al. MPZL2, Encoding the Epithelial Junctional Protein Myelin Protein Zero-like 2, Is Essential for Hearing in Man and Mouse. Am J Hum Genet. 2018 Jul 5; 103(1): 74–88. Published online 2018 Jun 28. doi: 10.1016/j.ajhg.2018.05.011
Msrb3	ENSMUSG00000051236	Kwon TJ et al. Methionine sulfoxide reductase B3 deficiency causes hearing loss due to stereocilia degeneration and apoptotic cell death in cochlear hair cells. Hum Mol Genet. 2014 Mar 15;23(6):1591-601. doi: 10.1093/hmg/ddt549. Epub 2013 Nov	MSRB3	ENSG00000174099	Ahmed ZM et al. Functional null mutations of MSRB3 encoding methionine sulfoxide reductase are associated with human deafness DFNB74. Am J Hum Genet. 2011 Jan 7;88(1):19-29. doi: 10.1016/j.ajhg.2010.11.010. Epub; Waryah AM et al. DFNB74, a novel autosomal recessive nonsyndromic hearing impairment locus on chromosome 12q14.2-q15. Clin Genet. 2009 Sep;76(3):270-5. doi: 10.1111/j.1399-0004.2009.0120…
Myh9	ENSMUSG00000022443	Suzuki N et al. Establishment of mouse model of MYH9 disorders: heterozygous R702C mutation provokes macrothrombocytopenia with leukocyte inclusion bodies, renal PLoS One. 2013 Aug 20;8(8):e71187. doi: 10.1371/journal.pone.0071187.; Parker LL et al. Absence of hearing loss in a mouse model for DFNA17 and MYH9-related disease: the use of public gene-targeted ES cell resources. Brain Res. 2006 May …	MYH9	ENSG00000100345	Lalwani AK et al. Human nonsyndromic hereditary deafness DFNA17 is due to a mutation in nonmuscle myosin MYH9. Am J Hum Genet. 2000 Nov;67(5):1121-8. doi: 10.1016/S0002-9297(07)62942-5. Epub
Myo15	ENSMUSG00000042678	Deol MS. The anomalies of the labyrinth of the mutants varitint-waddler, shaker-2 and jerker in the mouse. J Genet. 1954; 52, 562-588. doi: 10.1007%2FBF02985081; Probst FJ et al. Correction of deafness in shaker-2 mice by an unconventional myosin in a BAC transgene. Science. 1998 May 29;280(5368):1444-7. doi: 10.1126/science.280.5368.1444.; Wang A et al. Association of unconventional myosin MYO15…	MYO15A	ENSG00000091536	Wang A et al. Association of unconventional myosin MYO15 mutations with human nonsyndromic deafness DFNB3. Science. 1998 May 29;280(5368):1447-51. doi: 10.1126/science.280.5368.1447.
Myo3a	ENSMUSG00000025716	Walsh VL et al. A mouse model for human hearing loss DFNB30 due to loss of function of myosin IIIA. Mamm Genome. 2011 Apr;22(3-4):170-7. doi: 10.1007/s00335-010-9310-6. Epub 2010; abnormal auditory brainstem response seen in Myo3a<tm1b(KOMP)Wtsi> homozygote (IMPC data, www.mousephenotype.org). Dickinson et al. High-throughput discovery of novel developmental phenotypes, Nature. 2016 Sep 22;537(76…	MYO3A	ENSG00000095777	Walsh T et al. From flies' eyes to our ears: mutations in a human class III myosin cause progressive nonsyndromic hearing loss DFNB30. Proc Natl Acad Sci U S A. 2002 May 28;99(11):7518-23. doi:
Myo6	ENSMUSG00000033577	Hertzano R et al. A Myo6 mutation destroys coordination between the myosin heads, revealing new functions of myosin VI in the stereocilia of mammalian inner ear hair cells. PLoS Genet. 2008 Oct 3;4(10):e1000207. doi: 10.1371/journal.pgen.1000207.; Avraham KB et al. The mouse Snell's waltzer deafness gene encodes an unconventional myosin required for structural integrity of inner ear hair cells. N…	MYO6	ENSG00000196586	Ahmed ZM et al. Mutations of MYO6 are associated with recessive deafness, DFNB37. Am J Hum Genet. 2003 May;72(5):1315-22. doi: 10.1086/375122. Epub 2003 Apr 8.; Melchionda S et al. MYO6, the human homologue of the gene responsible for deafness in Snell's waltzer mice, is mutated in autosomal dominant nonsyndromic hearing loss. Am J Hum Genet. 2001 Sep;69(3):635-40. doi: 10.1086/323156. Epub 2001 …
Myo7a	ENSMUSG00000030761	DEOL MS. The anatomy and development of the mutants pirouette, shaker-1 and waltzer in the mouse. Proc R Soc Lond B Biol Sci. 1956 May 29;145(919):206-13.; Gibson F et al. A type VII myosin encoded by the mouse deafness gene shaker-1. Nature. 1995 Mar 2;374(6517):62-4. doi: 10.1038/374062a0.; Lord EM and Gates WH. Shaker, a new mutation of the house mouse (Mus musculus). Am Naturalist 1929; 63, 4…	MYO7A	ENSG00000137474	Weil D et al. The autosomal recessive isolated deafness, DFNB2, and the Usher 1B syndrome are allelic defects of the myosin-VIIA gene. Nat Genet. 1997 Jun;16(2):191-3. doi: 10.1038/ng0697-191.; Liu XZ et al. Autosomal dominant non-syndromic deafness caused by a mutation in the myosin VIIA gene. Nat Genet. 1997 Nov;17(3):268-9. doi: 10.1038/ng1197-268.; Weil D et al. Defective myosin VIIA gene res…
Ndp	ENSMUSG00000040138	Berger W et al. An animal model for Norrie disease (ND): gene targeting of the mouse ND gene. Hum Mol Genet. 1996 Jan;5(1):51-9. doi: 10.1093/hmg/5.1.51.; Rehm HL et al. Vascular defects and sensorineural deafness in a mouse model of Norrie disease. J Neurosci. 2002 Jun 1;22(11):4286-92. doi: 2002.	NDP	ENSG00000124479	Berger W et al. Isolation of a candidate gene for Norrie disease by positional cloning. Nat Genet. 1992 Jun;1(3):199-203. doi: 10.1038/ng0692-199.; Chen ZY et al. Isolation and characterization of a candidate gene for Norrie disease. Nat Genet. 1992 Jun;1(3):204-8. doi: 10.1038/ng0692-204.
Otoa	ENSMUSG00000034990	Lukashkin AN et al. A mouse model for human deafness DFNB22 reveals that hearing impairment is due to a loss of inner hair cell stimulation. Proc Natl Acad Sci U S A. 2012 Nov 20;109(47):19351-6.; increased or absent threshold for auditory brainstem response seen in Otoa<tm1.1(KOMP)Vlcg> homozygote (IMPC data, www.mousephenotype.org). Dickinson et al. High-throughput discovery of novel developmen…	OTOA	ENSG00000155719	Zwaenepoel I et al. Otoancorin, an inner ear protein restricted to the interface between the apical surface of sensory epithelia and their overlying acellular gels, is defective in Proc Natl Acad Sci U S A. 2002 Apr 30;99(9):6240-5. doi: 10.1073/pnas.082515999.
Otof	ENSMUSG00000062372	Roux I et al. Otoferlin, defective in a human deafness form, is essential for exocytosis at the auditory ribbon synapse. Cell. 2006 Oct 20;127(2):277-89. doi: 10.1016/j.cell.2006.08.040.; Longo-Guess C et al. A missense mutation in the conserved C2B domain of otoferlin causes deafness in a new mouse model of DFNB9. Hear Res. 2007 Dec;234(1-2):21-8. doi: 10.1016/j.heares.2007.09.005. Epub 2007	OTOF	ENSG00000115155	Yasunaga S et al. A mutation in OTOF, encoding otoferlin, a FER-1-like protein, causes DFNB9, a nonsyndromic form of deafness. Nat Genet. 1999 Apr;21(4):363-9. doi: 10.1038/7693.
Otog	ENSMUSG00000009487	Lane PW. [Twister (twt)]. Mouse News Lett 1981; 64, 59; Simmler MC et al. Targeted disruption of otog results in deafness and severe imbalance. Nat Genet. 2000 Feb;24(2):139-43. doi: 10.1038/72793.; Simmler MC et al. Twister mutant mice are defective for otogelin, a component specific to inner ear acellular membranes. Mamm Genome. 2000 Nov;11(11):961-966. doi: 10.1007/s003350010197.	OTOG	ENSG00000188162	Schraders M et al. Mutations of the gene encoding otogelin are a cause of autosomal-recessive nonsyndromic moderate hearing impairment. Am J Hum Genet. 2012 Nov 2;91(5):883-9. doi: 10.1016/j.ajhg.2012.09.012.
Otogl	ENSMUSG00000091455	abnormal auditory brainstem response seen in Otogl<em1(IMPC)J> homozygote (IMPC data, www.mousephenotype.org). Dickinson et al. High-throughput discovery of novel developmental phenotypes, Nature. 2016 Sep 22;537(7621):508-514. doi: 10.1038/nature19356. Epub 2016 Sep 14.	OTOGL	ENSG00000165899	Yariz KO et al. Mutations in OTOGL, encoding the inner ear protein otogelin-like, cause moderate sensorineural hearing loss. Am J Hum Genet. 2012 Nov 2;91(5):872-82. doi: 10.1016/j.ajhg.2012.09.011.
P2rx2	ENSMUSG00000029503	Yan D et al. Mutation of the ATP-gated P2X(2) receptor leads to progressive hearing loss and increased susceptibility to noise. Proc Natl Acad Sci U S A. 2013 Feb 5;110(6):2228-33. doi:	P2RX2	ENSG00000187848	Yan D et al. Mutation of the ATP-gated P2X(2) receptor leads to progressive hearing loss and increased susceptibility to noise. Proc Natl Acad Sci U S A. 2013 Feb 5;110(6):2228-33. doi:
Pax3	ENSMUSG00000004872	Steel KP and Smith RJ. Normal hearing in Splotch (Sp/+), the mouse homologue of Waardenburg syndrome type 1. Nat Genet. 1992 Sep;2(1):75-9. doi: 10.1038/ng0992-75.; Epstein DJ et al. Splotch (Sp2H), a mutation affecting development of the mouse neural tube, shows a deletion within the paired homeodomain of Pax-3. Cell. 1991 Nov 15;67(4):767-74. doi: 10.1016/0092-8674(91)90071-6.	PAX3	ENSG00000135903	Tassabehji M et al. Waardenburg's syndrome patients have mutations in the human homologue of the Pax-3 paired box gene. Nature. 1992 Feb 13;355(6361):635-6. doi: 10.1038/355635a0.; Hoth CF et al. Mutations in the paired domain of the human PAX3 gene cause Klein-Waardenburg syndrome (WS-III) as well as Waardenburg syndrome type I (WS-I). Am J Hum Genet. 1993 Mar;52(3):455-62.
Pcdh15	ENSMUSG00000052613	Schaible RH. Ames waltzer, av. Mouse News Lett. 1961; 24, 38; Zobeley E et al. Fine genetic and comparative mapping of the deafness mutation Ames waltzer on mouse chromosome 10. Genomics. 1998 Jun 1;50(2):260-6. doi: 10.1006/geno.1998.5298.; Alagramam KN et al. The mouse Ames waltzer hearing-loss mutant is caused by mutation of Pcdh15, a novel protocadherin gene. Nat Genet. 2001 Jan;27(1):99-102.…	PCDH15	ENSG00000150275	Ahmed ZM et al. PCDH15 is expressed in the neurosensory epithelium of the eye and ear and mutant alleles are responsible for both USH1F and DFNB23. Hum Mol Genet. 2003 Dec 15;12(24):3215-23. doi: 10.1093/hmg/ddg358. Epub 2003 Oct; Ahmed ZM et al. Mutations of the protocadherin gene PCDH15 cause Usher syndrome type 1F. Am J Hum Genet. 2001 Jul;69(1):25-34. doi: 10.1086/321277. Epub 2001 Jun 7.; Al…
Pdzd7	ENSMUSG00000074818	Zou J et al. Deletion of PDZD7 disrupts the Usher syndrome type 2 protein complex in cochlear hair cells and causes hearing loss in mice. Hum Mol Genet. 2014 May 1;23(9):2374-90. doi: 10.1093/hmg/ddt629. Epub 2013 Dec; Booth KT et al. PDZD7 and hearing loss: More than just a modifier. Am J Med Genet A. 2015 Dec;167A(12):2957-65. doi: 10.1002/ajmg.a.37274. Epub 2015	PDZD7	ENSG00000186862	Booth KT et al. PDZD7 and hearing loss: More than just a modifier. Am J Med Genet A. 2015 Dec;167A(12):2957-65. doi: 10.1002/ajmg.a.37274. Epub 2015;Ebermann I et al. PDZD7 is a modifier of retinal disease and a contributor to digenic Usher syndrome. J Clin Invest. 2010 Jun;120(6):1812-23. doi: 10.1172/JCI39715. Epub 2010 May 3.
Pjvk	ENSMUSG00000075267	Delmaghani S et al. Mutations in the gene encoding pejvakin, a newly identified protein of the afferent auditory pathway, cause DFNB59 auditory neuropathy. Nat Genet. 2006 Jul;38(7):770-8. doi: 10.1038/ng1829. Epub 2006 Jun 25.; Schwander M et al. A forward genetics screen in mice identifies recessive deafness traits and reveals that pejvakin is essential for outer hair cell function. J Neurosci.…	PJVK	ENSG00000204311	Delmaghani S et al. Mutations in the gene encoding pejvakin, a newly identified protein of the afferent auditory pathway, cause DFNB59 auditory neuropathy. Nat Genet. 2006 Jul;38(7):770-8. doi: 10.1038/ng1829. Epub 2006 Jun 25.
Pls1	ENSMUSG00000049493	Taylor R et al. Absence of plastin 1 causes abnormal maintenance of hair cell stereocilia and a moderate form of hearing loss in mice. Hum Mol Genet. 2015 Jan 1;24(1):37-49. doi: 10.1093/hmg/ddu417. Epub 2014 Aug 14.	PLS1	ENSG00000120756	Morgan A et al. Mutations in PLS1, encoding fimbrin, cause autosomal dominant nonsyndromic hearing loss. Hum Mutat. 2019 Dec;40(12):2286-2295. doi: 10.1002/humu.23891. Epub 2019 Oct 1.; Schrauwen I et al. Hearing impairment locus heterogeneity and identification of PLS1 as a new autosomal dominant gene in Hungarian Roma. Eur J Hum Genet. 2019 Jun;27(6):869-878. doi: 10.1038/s41431-019-0372-y. Epub
Pou3f4	ENSMUSG00000056854	Phippard D et al. The sex-linked fidget mutation abolishes Brn4/Pou3f4 gene expression in the embryonic inner ear. Hum Mol Genet. 2000 Jan 1;9(1):79-85. doi: 10.1093/hmg/9.1.79.; Phippard D et al. Targeted mutagenesis of the POU-domain gene Brn4/Pou3f4 causes developmental defects in the inner ear. J Neurosci. 1999 Jul 15;19(14):5980-9.	POU3F4	ENSG00000196767	de Kok YJ et al. Association between X-linked mixed deafness and mutations in the POU domain gene POU3F4. Science. 1995 Feb 3;267(5198):685-8. doi: 10.1126/science.7839145.
Pou4f3	ENSMUSG00000024497	Erkman L et al. Role of transcription factors Brn-3.1 and Brn-3.2 in auditory and visual system development. Nature. 1996 Jun 13;381(6583):603-6. doi: 10.1038/381603a0.; Xiang M et al. Essential role of POU-domain factor Brn-3c in auditory and vestibular hair cell development. Proc Natl Acad Sci U S A. 1997 Aug 19;94(17):9445-50.	POU4F3	ENSG00000091010	Vahava O et al. Mutation in transcription factor POU4F3 associated with inherited progressive hearing loss in humans. Science. 1998 Mar 20;279(5358):1950-4. doi: 10.1126/science.279.5358.1950.
Ppip5k2	ENSMUSG00000040648	Yousaf R et al. Mutations in Diphosphoinositol-Pentakisphosphate Kinase PPIP5K2 are associated with hearing loss in human and mouse. PLoS Genet. 2018 Mar 28;14(3):e1007297. doi: 10.1371/journal.pgen.1007297.	PPIP5K2	ENSG00000145725	Yousaf R et al. Mutations in Diphosphoinositol-Pentakisphosphate Kinase PPIP5K2 are associated with hearing loss in human and mouse. PLoS Genet. 2018 Mar 28;14(3):e1007297. doi: 10.1371/journal.pgen.1007297.
Ptprq	ENSMUSG00000035916	Goodyear RJ et al. A receptor-like inositol lipid phosphatase is required for the maturation of developing cochlear hair bundles. J Neurosci. 2003 Oct 8;23(27):9208-19.	PTPRQ	ENSG00000139304	Schraders M et al. Mutations in PTPRQ are a cause of autosomal-recessive nonsyndromic hearing impairment DFNB84 and associated with vestibular dysfunction. Am J Hum Genet. 2010 Apr 9;86(4):604-10. doi: 10.1016/j.ajhg.2010.02.015. Epub
Rdx	ENSMUSG00000032050	Kitajiri S et al. Radixin deficiency causes deafness associated with progressive degeneration of cochlear stereocilia. J Cell Biol. 2004 Aug 16;166(4):559-70. doi: 10.1083/jcb.200402007.	RDX	ENSG00000137710	Khan SY et al. Mutations of the RDX gene cause nonsyndromic hearing loss at the DFNB24 locus. Hum Mutat. 2007 May;28(5):417-23. doi: 10.1002/humu.20469.
Rest	ENSMUSG00000029249	Nakano Y et al. Defects in the Alternative Splicing-Dependent Regulation of REST Cause Deafness. Cell. 2018 Jul 26;174(3):536-548.e21. doi: 10.1016/j.cell.2018.06.004. Epub 2018; decreased threshold for auditory brainstem response seen in Rest<tm2b(EUCOMM)Wtsi> heterozygote (IMPC data, www.mousephenotype.org). Dickinson et al. High-throughput discovery of novel developmental phenotypes, Nature. 2…	REST	ENSG00000084093	Nakano Y et al. Defects in the Alternative Splicing-Dependent Regulation of REST Cause Deafness. Cell. 2018 Jul 26;174(3):536-548.e21. doi: 10.1016/j.cell.2018.06.004. Epub 2018
Ripor2	ENSMUSG00000036006	Zhao B et al. Murine Fam65b forms ring-like structures at the base of stereocilia critical for mechanosensory hair cell function. Elife. 2016 Jun 8;5. doi: 10.7554/eLife.14222.	RIPOR2	ENSG00000111913	de Bruijn SE et al. A RIPOR2 in-frame deletion is a frequent and highly penetrant cause of adult-onset hearing loss. J Med Genet. 2020 Jul 6. pii: jmedgenet-2020-106863.; Diaz-Horta O et al. FAM65B is a membrane-associated protein of hair cell stereocilia required for hearing. Proc Natl Acad Sci U S A. 2014 Jul 8;111(27):9864-8.
Ror1	ENSMUSG00000035305	Diaz-Horta O et al. ROR1 is essential for proper innervation of auditory hair cells and hearing in humans and mice. Proc Natl Acad Sci U S A. 2016 May 24;113(21):5993-8. doi:	ROR1	ENSG00000185483	Diaz-Horta O et al. ROR1 is essential for proper innervation of auditory hair cells and hearing in humans and mice. Proc Natl Acad Sci U S A. 2016 May 24;113(21):5993-8. doi:
S1pr2	ENSMUSG00000043895	Kono M et al. Deafness and stria vascularis defects in S1P2 receptor-null mice. J Biol Chem. 2007 Apr 6;282(14):10690-6. doi: 10.1074/jbc.M700370200. Epub 2007; MacLennan AJ et al. The S1P2 sphingosine 1-phosphate receptor is essential for auditory and vestibular function. Hear Res. 2006 Oct;220(1-2):38-48. doi: 10.1016/j.heares.2006.06.016. Epub 2006; Herr DR et al. Sphingosine 1-phosphate (S1P)…	S1PR2	ENSG00000267534	Santos-Cortez RL et al. Autosomal-Recessive Hearing Impairment Due to Rare Missense Variants within S1PR2. Am J Hum Genet. 2016 Feb 4;98(2):331-8. doi: 10.1016/j.ajhg.2015.12.004. Epub
Serpinb6a	ENSMUSG00000060147	Tan J et al. Absence of SERPINB6A causes sensorineural hearing loss with multiple histopathologies in the mouse inner ear. Am J Pathol. 2013 Jul;183(1):49-59. doi: 10.1016/j.ajpath.2013.03.009. Epub 2013	SERPINB6	ENSG00000124570	Sirmaci A et al. A truncating mutation in SERPINB6 is associated with autosomal-recessive nonsyndromic sensorineural hearing loss. Am J Hum Genet. 2010 May 14;86(5):797-804. doi: 10.1016/j.ajhg.2010.04.004. Epub
Six1	ENSMUSG00000051367	Zheng W et al. The role of Six1 in mammalian auditory system development. Development. 2003 Sep;130(17):3989-4000. doi: 10.1242/dev.00628.; Bosman EA et al. Catweasel mice: a novel role for Six1 in sensory patch development and a model for branchio-oto-renal syndrome. Dev Biol. 2009 Apr 15;328(2):285-96. doi: 10.1016/j.ydbio.2009.01.030. Epub 2009	SIX1	ENSG00000126778	Mosrati MA et al. A novel dominant mutation in SIX1, affecting a highly conserved residue, result in only auditory defects in humans. Eur J Med Genet. 2011 Sep-Oct;54(5):e484-8. doi: 10.1016/j.ejmg.2011.06.001. Epub; Ruf RG et al. A gene locus for branchio-otic syndrome maps to chromosome 14q21.3-q24.3. J Med Genet. 2003 Jul;40(7):515-9. doi: 10.1136/jmg.40.7.515.; Ruf RG et al. SIX1 mutations ca…
Slc12a2	ENSMUSG00000024597	DEOL MS. THE DEVELOPMENT OF THE INNER EAR IN MICE HOMOZYGOUS FOR SHAKER-WITH-SYNDACTYLISM. J Embryol Exp Morphol. 1963 Sep;11:493-512.; Dixon MJ et al. Mutation of the Na-K-Cl co-transporter gene Slc12a2 results in deafness in mice. Hum Mol Genet. 1999 Aug;8(8):1579-84. doi: 10.1093/hmg/8.8.1579.; Johnson KR et al. The original shaker-with-syndactylism mutation (sy) is a contiguous gene deletion …	SLC12A2	ENSG00000064651	Morgan A et al. SLC12A2: a new gene associated with autosomal dominant Non-Syndromic hearing loss in humans. Hear Bal Comm. 2020 Feb 19;18(2):149-151. doi:doi.org/10.1080/21695717.2020.1726670; McNeill A et al. SLC12A2 variants cause a neurodevelopmental disorder or cochleovestibular defect. Brain. 2020 Aug 1;143(8):2380-2387. doi: 10.1093/brain/awaa176.; Mutai H et al. Variants encoding a restri…
Slc17a8	ENSMUSG00000019935	Seal RP et al. Sensorineural deafness and seizures in mice lacking vesicular glutamate transporter 3. Neuron. 2008 Jan 24;57(2):263-75. doi: 10.1016/j.neuron.2007.11.032.; Ruel J et al. Impairment of SLC17A8 encoding vesicular glutamate transporter-3, VGLUT3, underlies nonsyndromic deafness DFNA25 and inner hair cell dysfunction in null Am J Hum Genet. 2008 Aug;83(2):278-92. doi: 10.1016/j.ajhg.2…	SLC17A8	ENSG00000179520	Ruel J et al. Impairment of SLC17A8 encoding vesicular glutamate transporter-3, VGLUT3, underlies nonsyndromic deafness DFNA25 and inner hair cell dysfunction in null Am J Hum Genet. 2008 Aug;83(2):278-92. doi: 10.1016/j.ajhg.2008.07.008.
Slc26a4	ENSMUSG00000020651	Everett LA et al. Targeted disruption of mouse Pds provides insight about the inner-ear defects encountered in Pendred syndrome. Hum Mol Genet. 2001 Jan 15;10(2):153-61. doi: 10.1093/hmg/10.2.153.	SLC26A4	ENSG00000091137	Li XC et al. A mutation in PDS causes non-syndromic recessive deafness. Nat Genet. 1998 Mar;18(3):215-7. doi: 10.1038/ng0398-215.; Everett LA et al. Pendred syndrome is caused by mutations in a putative sulphate transporter gene (PDS). Nat Genet. 1997 Dec;17(4):411-22. doi: 10.1038/ng1297-411.
Slc26a5	ENSMUSG00000029015	Liberman MC et al. Prestin is required for electromotility of the outer hair cell and for the cochlear amplifier. Nature. 2002 Sep 19;419(6904):300-4. doi: 10.1038/nature01059. Epub 2002 Aug 28.	SLC26A5	ENSG00000170615	Liu XZ et al. Prestin, a cochlear motor protein, is defective in non-syndromic hearing loss. Hum Mol Genet. 2003 May 15;12(10):1155-62. doi: 10.1093/hmg/ddg127.
Slc7a8	ENSMUSG00000022180	Espino Guarch M et al. Mutations in L-type amino acid transporter-2 support SLC7A8 as a novel gene involved in age-related hearing loss. Elife. 2018 Jan 22;7. pii: 31511. doi: 10.7554/eLife.31511.	SLC7A8	ENSG00000092068	Espino Guarch M et al. Mutations in L-type amino acid transporter-2 support SLC7A8 as a novel gene involved in age-related hearing loss. Elife. 2018 Jan 22;7. pii: 31511. doi: 10.7554/eLife.31511.
Slitrk6	ENSMUSG00000045871	Katayama K et al. Disorganized innervation and neuronal loss in the inner ear of Slitrk6-deficient mice. PLoS One. 2009 Nov 11;4(11):e7786. doi: 10.1371/journal.pone.0007786.	SLITRK6	ENSG00000184564	Tekin M et al. SLITRK6 mutations cause myopia and deafness in humans and mice. J Clin Invest. 2013 May;123(5):2094-102. doi: 10.1172/JCI65853. Epub 2013 Apr 1.; Morlet T et al. A homozygous SLITRK6 nonsense mutation is associated with progressive auditory neuropathy in humans. Laryngoscope. 2014 Mar;124(3):E95-103. doi: 10.1002/lary.24361. Epub 2013 Dec 17.; Salime S et al. A novel mutation in SL…
Sox10	ENSMUSG00000033006	Herbarth B et al. Mutation of the Sry-related Sox10 gene in Dominant megacolon, a mouse model for human Hirschsprung disease. Proc Natl Acad Sci U S A. 1998 Apr 28;95(9):5161-5. doi: 10.1073/pnas.95.9.5161.; Southard-Smith EM et al. Sox10 mutation disrupts neural crest development in Dom Hirschsprung mouse model. Nat Genet. 1998 Jan;18(1):60-4. doi: 10.1038/ng0198-60.	SOX10	ENSG00000100146	Pingault V et al. SOX10 mutations in patients with Waardenburg-Hirschsprung disease. Nat Genet. 1998 Feb;18(2):171-3. doi: 10.1038/ng0298-171.
Spns2	ENSMUSG00000040447	Chen J et al. Spinster homolog 2 (spns2) deficiency causes early onset progressive hearing loss. PLoS Genet. 2014 Oct 30;10(10):e1004688. doi: 10.1371/journal.pgen.1004688.; Ingham NJ et al. Mouse screen reveals multiple new genes underlying mouse and human hearing loss. PLoS Biol. 2019 Apr 11;17(4):e3000194. doi: 10.1371/journal.pbio.3000194. eCollection 2019 Apr.	SPNS2	ENSG00000183018	Ingham NJ et al. Mouse screen reveals multiple new genes underlying mouse and human hearing loss. PLoS Biol. 2019 Apr 11;17(4):e3000194. doi: 10.1371/journal.pbio.3000194. eCollection 2019 Apr.
St3gal5	ENSMUSG00000056091	Yoshikawa M et al. Mice lacking ganglioside GM3 synthase exhibit complete hearing loss due to selective degeneration of the organ of Corti. Proc Natl Acad Sci U S A. 2009 Jun 9;106(23):9483-8. doi:	ST3GAL5	ENSG00000115525	Fragaki K et al. Refractory epilepsy and mitochondrial dysfunction due to GM3 synthase deficiency. Eur J Hum Genet. 2013 May;21(5):528-34. doi: 10.1038/ejhg.2012.202. Epub 2012 Sep
Strc	ENSMUSG00000033498	Verpy E et al. Stereocilin-deficient mice reveal the origin of cochlear waveform distortions. Nature. 2008 Nov 13;456(7219):255-8. doi: 10.1038/nature07380. Epub 2008 Oct 8.	STRC	ENSG00000242866	Verpy E et al. Mutations in a new gene encoding a protein of the hair bundle cause non-syndromic deafness at the DFNB16 locus. Nat Genet. 2001 Nov;29(3):345-9. doi: 10.1038/ng726.
Syne4	ENSMUSG00000019737	Horn HF et al. The LINC complex is essential for hearing. J Clin Invest. 2013 Feb;123(2):740-50. doi: 10.1172/JCI66911. Epub 2013 Jan 25.	SYNE4	ENSG00000181392	Horn HF et al. The LINC complex is essential for hearing. J Clin Invest. 2013 Feb;123(2):740-50. doi: 10.1172/JCI66911. Epub 2013 Jan 25.
Tcof1	ENSMUSG00000024613	Richter CA et al. Defects in middle ear cavitation cause conductive hearing loss in the Tcof1 mutant mouse. Hum Mol Genet. 2010 Apr 15;19(8):1551-60. doi: 10.1093/hmg/ddq028. Epub 2010 Jan	TCOF1	ENSG00000070814	Dixon J et al. Positional cloning of a gene involved in the pathogenesis of Treacher Collins syndrome. The Treacher Collins Syndrome Collaborative Group. Nat Genet. 1996 Feb;12(2):130-6. doi: 10.1038/ng0296-130.
Tecta	ENSMUSG00000037705	Legan PK et al. A deafness mutation isolates a second role for the tectorial membrane in hearing. Nat Neurosci. 2005 Aug;8(8):1035-42. doi: 10.1038/nn1496. Epub 2005 Jul 3.; Legan PK et al. A targeted deletion in alpha-tectorin reveals that the tectorial membrane is required for the gain and timing of cochlear feedback. Neuron. 2000 Oct;28(1):273-85. doi: 10.1016/s0896-6273(00)00102-1.	TECTA	ENSG00000109927	Mustapha M et al. An alpha-tectorin gene defect causes a newly identified autosomal recessive form of sensorineural pre-lingual non-syndromic deafness, DFNB21. Hum Mol Genet. 1999 Mar;8(3):409-12. doi: 10.1093/hmg/8.3.409.; Verhoeven K et al. Mutations in the human alpha-tectorin gene cause autosomal dominant non-syndromic hearing impairment. Nat Genet. 1998 May;19(1):60-2. doi: 10.1038/ng0598-60.
Tmc1	ENSMUSG00000024749	Deol M and Kocher W. A new gene for deafness in the mouse. Heredity 1958; 12, 463-466; Keats BJ et al. The deafness locus (dn) maps to mouse chromosome 19. Mamm Genome. 1995 Jan;6(1):8-10. doi: 10.1007/BF00350886.; Kurima K et al. Dominant and recessive deafness caused by mutations of a novel gene, TMC1, required for cochlear hair-cell function. Nat Genet. 2002 Mar;30(3):277-84. doi: 10.1038/ng84…	TMC1	ENSG00000165091	Kurima K et al. Dominant and recessive deafness caused by mutations of a novel gene, TMC1, required for cochlear hair-cell function. Nat Genet. 2002 Mar;30(3):277-84. doi: 10.1038/ng842. Epub 2002 Feb 19.
Tmie	ENSMUSG00000049555	Deol MS and Robins MW. The spinner mouse. J Hered. 1962 May-Jun;53:133-6. doi: 10.1093/oxfordjournals.jhered.a107147.; Mitchem KL et al. Mutation of the novel gene Tmie results in sensory cell defects in the inner ear of spinner, a mouse model of human hearing loss DFNB6. Hum Mol Genet. 2002 Aug 1;11(16):1887-98. doi: 10.1093/hmg/11.16.1887.	TMIE	ENSG00000181585	Naz S et al. Mutations in a novel gene, TMIE, are associated with hearing loss linked to the DFNB6 locus. Am J Hum Genet. 2002 Sep;71(3):632-6. doi: 10.1086/342193. Epub 2002 Jul 24.
Tmprss3	ENSMUSG00000024034	Tang T et al. A mouse knockout library for secreted and transmembrane proteins. Nat Biotechnol. 2010 Jul;28(7):749-55. doi: 10.1038/nbt.1644. Epub 2010 Jun 20.; Fasquelle L et al. Tmprss3, a transmembrane serine protease deficient in human DFNB8/10 deafness, is critical for cochlear hair cell survival at the onset of hearing. J Biol Chem. 2011 May 13;286(19):17383-97. doi: 10.1074/jbc.M110.190652…	TMPRSS3	ENSG00000160183	Scott HS et al. Insertion of beta-satellite repeats identifies a transmembrane protease causing both congenital and childhood onset autosomal recessive deafness. Nat Genet. 2001 Jan;27(1):59-63. doi: 10.1038/83768.
Tomt	ENSMUSG00000078630	Du X et al. A catechol-O-methyltransferase that is essential for auditory function in mice and humans. Proc Natl Acad Sci U S A. 2008 Sep 23;105(38):14609-14. doi:	LRTOMT	ENSG00000184154	Ahmed ZM et al. Mutations of LRTOMT, a fusion gene with alternative reading frames, cause nonsyndromic deafness in humans. Nat Genet. 2008 Nov;40(11):1335-40. doi: 10.1038/ng.245. Epub 2008 Oct 26.; Du X et al. A catechol-O-methyltransferase that is essential for auditory function in mice and humans. Proc Natl Acad Sci U S A. 2008 Sep 23;105(38):14609-14. doi:
Tprn	ENSMUSG00000048707	Bowl MR et al. A large scale hearing loss screen reveals an extensive unexplored genetic landscape for auditory dysfunction. Nat Commun. 2017 Oct 12;8(1):886. doi: 10.1038/s41467-017-00595-4.	TPRN	ENSG00000176058	Rehman AU et al. Targeted capture and next-generation sequencing identifies C9orf75, encoding taperin, as the mutated gene in nonsyndromic deafness DFNB79. Am J Hum Genet. 2010 Mar 12;86(3):378-88. doi: 10.1016/j.ajhg.2010.01.030.; Li Y et al. Mutations in TPRN cause a progressive form of autosomal-recessive nonsyndromic hearing loss. Am J Hum Genet. 2010 Mar 12;86(3):479-84. doi: 10.1016/j.ajhg.…
Triobp	ENSMUSG00000033088	Kitajiri S et al. Actin-bundling protein TRIOBP forms resilient rootlets of hair cell stereocilia essential for hearing. Cell. 2010 May 28;141(5):786-98. doi: 10.1016/j.cell.2010.03.049.; abnormal auditory brainstem response seen in Triobp<em1(IMPC)J> homozygote (IMPC data, www.mousephenotype.org). Dickinson et al. High-throughput discovery of novel developmental phenotypes, Nature. 2016 Sep 22;5…	TRIOBP	ENSG00000100106	Riazuddin S et al. Mutations in TRIOBP, which encodes a putative cytoskeletal-organizing protein, are associated with nonsyndromic recessive deafness. Am J Hum Genet. 2006 Jan;78(1):137-43. doi: 10.1086/499164. Epub 2005 Nov 21.; Shahin H et al. Mutations in a novel isoform of TRIOBP that encodes a filamentous-actin binding protein are responsible for DFNB28 recessive nonsyndromic hearing loss. A…
Ush1c	ENSMUSG00000030838	Johnson KR et al. Mouse models of USH1C and DFNB18: phenotypic and molecular analyses of two new spontaneous mutations of the Ush1c gene. Hum Mol Genet. 2003 Dec 1;12(23):3075-86. doi: 10.1093/hmg/ddg332. Epub 2003 Sep.	USH1C	ENSG00000006611	Ahmed ZM et al. Nonsyndromic recessive deafness DFNB18 and Usher syndrome type IC are allelic mutations of USHIC. Hum Genet. 2002 Jun;110(6):527-31. doi: 10.1007/s00439-002-0732-4. Epub 2002 May; Bitner-Glindzicz M et al. A recessive contiguous gene deletion causing infantile hyperinsulinism, enteropathy and deafness identifies the Usher type 1C gene. Nat Genet. 2000 Sep;26(1):56-60. doi: 10.1038…
Ush1g	ENSMUSG00000045288	Kitamura K et al. Ultrastructural findings in the inner ear of Jackson shaker mice. Acta Otolaryngol. 1992;112(4):622-7. doi: 10.3109/00016489209137451.; Kikkawa Y et al. Mutations in a new scaffold protein Sans cause deafness in Jackson shaker mice. Hum Mol Genet. 2003 Mar 1;12(5):453-61. doi: 10.1093/hmg/ddg042.	USH1G	ENSG00000182040	Weil D et al. Usher syndrome type I G (USH1G) is caused by mutations in the gene encoding SANS, a protein that associates with the USH1C protein, harmonin. Hum Mol Genet. 2003 Mar 1;12(5):463-71. doi: 10.1093/hmg/ddg051.
Ush2a	ENSMUSG00000026609	Liu X et al. Usherin is required for maintenance of retinal photoreceptors and normal development of cochlear hair cells. Proc Natl Acad Sci U S A. 2007 Mar 13;104(11):4413-8. doi:	USH2A	ENSG00000042781	Eudy JD et al. Mutation of a gene encoding a protein with extracellular matrix motifs in Usher syndrome type IIa. Science. 1998 Jun 12;280(5370):1753-7. doi: 10.1126/science.280.5370.1753.
Wbp2	ENSMUSG00000034341	Buniello A et al. Wbp2 is required for normal glutamatergic synapses in the cochlea and is crucial for hearing. EMBO Mol Med. 2016 Mar 1;8(3):191-207. doi: 10.15252/emmm.201505523.; Ingham NJ et al. Mouse screen reveals multiple new genes underlying mouse and human hearing loss. PLoS Biol. 2019 Apr 11;17(4):e3000194. doi: 10.1371/journal.pbio.3000194. eCollection 2019 Apr.	WBP2	ENSG00000132471	Buniello A et al. Wbp2 is required for normal glutamatergic synapses in the cochlea and is crucial for hearing. EMBO Mol Med. 2016 Mar 1;8(3):191-207. doi: 10.15252/emmm.201505523.
Whrn	ENSMUSG00000039137	Lane PW. Whirler mice: A recessive behavior mutation in linkage group VIII. J Hered. 1963 Nov-Dec;54:263-6. doi: 10.1093/oxfordjournals.jhered.a107262.; Fleming J et al. Linkage analysis of the whirler deafness gene on mouse chromosome 4. Genomics. 1994 May 1;21(1):42-8. doi: 10.1006/geno.1994.1222.; Rogers MJ et al. Genetic mapping of the whirler mutation. Mamm Genome. 1999 May;10(5):513-9. doi:…	WHRN	ENSG00000095397	Mburu P et al. Defects in whirlin, a PDZ domain molecule involved in stereocilia elongation, cause deafness in the whirler mouse and families with DFNB31. Nat Genet. 2003 Aug;34(4):421-8. doi: 10.1038/ng1208.; Ebermann I et al. A novel gene for Usher syndrome type 2: mutations in the long isoform of whirlin are associated with retinitis pigmentosa and sensorineural hearing loss. Hum Genet. 2007 A…

## Sheet: Table S3 - humans
Table S3. Genes reported to underlie hearing loss in humans
Mouse gene symbol	Mouse Ensembl ID	Human gene symbol	Human Ensembl ID	Human deafness reference
Adcy1	ENSMUSG00000020431	ADCY1	ENSG00000164742	Santos-Cortez RL et al. Adenylate cyclase 1 (ADCY1) mutations cause recessive hearing impairment in humans and defects in hair cell function and hearing in zebrafish. Hum Mol Genet. 2014 Jun 15;23(12):3289-98. doi: 10.1093/hmg/ddu042. Epub 2014 Jan
Aifm1	ENSMUSG00000036932	AIFM1	ENSG00000156709	Zong L et al. Mutations in apoptosis-inducing factor cause X-linked recessive auditory neuropathy spectrum disorder. J Med Genet. 2015 Aug;52(8):523-31. doi: 10.1136/jmedgenet-2014-102961. Epub 2015
Ammecr1	ENSMUSG00000042225	AMMECR1	ENSG00000101935	Moyses-Oliveira M et al. Inactivation of AMMECR1 is associated with growth, bone, and heart alterations. Hum Mutat. 2018 Feb;39(2):281-291. doi: 10.1002/humu.23373. Epub 2017 Dec 14.
Bdp1	ENSMUSG00000049658	BDP1	ENSG00000145734	Girotto G et al. Linkage study and exome sequencing identify a BDP1 mutation associated with hereditary hearing loss. PLoS One. 2013 Dec 2;8(12):e80323. doi: 10.1371/journal.pone.0080323. eCollection
Ccdc50	ENSMUSG00000038127	CCDC50	ENSG00000152492	Modamio-Hoybjor S et al. A mutation in CCDC50, a gene encoding an effector of epidermal growth factor-mediated cell signaling, causes progressive hearing loss. Am J Hum Genet. 2007 Jun;80(6):1076-89. doi: 10.1086/518311. Epub 2007 Apr 24.
Cd164	ENSMUSG00000019818	CD164	ENSG00000135535	Nyegaard M et al. A Novel Locus Harbouring a Functional CD164 Nonsense Mutation Identified in a Large Danish Family with Nonsyndromic Hearing Impairment. PLoS Genet. 2015 Jul 21;11(7):e1005386. doi: 10.1371/journal.pgen.1005386.
Col4a5	ENSMUSG00000031274	COL4A5	ENSG00000188153	Barker DF et al. Identification of mutations in the COL4A5 collagen gene in Alport syndrome. Science. 1990 Jun 8;248(4960):1224-7. doi: 10.1126/science.2349482.
Col4a6	ENSMUSG00000031273	COL4A6	ENSG00000197565	Rost S et al. Novel form of X-linked nonsyndromic hearing loss with cochlear malformation caused by a mutation in the type IV collagen gene COL4A6. Eur J Hum Genet. 2014 Feb;22(2):208-15. doi: 10.1038/ejhg.2013.108. Epub 2013 May
Dcdc2a	ENSMUSG00000035910	DCDC2	ENSG00000146038	Grati M et al. A missense mutation in DCDC2 causes human recessive deafness DFNB66, likely by interfering with sensory hair cell and supporting cell cilia length regulation. Hum Mol Genet. 2015 May 1;24(9):2482-91. doi: 10.1093/hmg/ddv009. Epub 2015 Jan
Diablo	ENSMUSG00000029433	DIABLO	ENSG00000184047	Cheng J et al. Functional mutation of SMAC/DIABLO, encoding a mitochondrial proapoptotic protein, causes human progressive hearing loss DFNA64. Am J Hum Genet. 2011 Jul 15;89(1):56-66. doi: 10.1016/j.ajhg.2011.05.027. Epub
Diaph1	ENSMUSG00000024456	DIAPH1	ENSG00000131504	Lynch ED et al. Nonsyndromic deafness DFNA1 associated with mutation of a human homolog of the Drosophila gene diaphanous. Science. 1997 Nov 14;278(5341):1315-8.
Dmxl2	ENSMUSG00000041268	DMXL2	ENSG00000104093	Chen DY et al. A dominant variant in DMXL2 is linked to nonsyndromic hearing loss. Genet Med. 2017 May;19(5):553-558. doi: 10.1038/gim.2016.142. Epub 2016 Sep 22.
Dspp	ENSMUSG00000053268	DSPP	ENSG00000152591	Xiao S et al. Dentinogenesis imperfecta 1 with or without progressive hearing loss is associated with distinct mutations in DSPP. Nat Genet. 2001 Feb;27(2):201-4. doi: 10.1038/84848.; Li WX et al. Familial nonsyndromic hearing loss with incomplete partition type II caused by novel DSPP gene mutations. Acta Otolaryngol. 2018 Aug;138(8):685-690. doi: 10.1080/00016489.2018.1459832.
Eral1	ENSMUSG00000020832	ERAL1	ENSG00000132591	Chatzispyrou IA et al. A homozygous missense mutation in ERAL1, encoding a mitochondrial rRNA chaperone, causes Perrault syndrome. Hum Mol Genet. 2017 Jul 1;26(13):2541-2550. doi: 10.1093/hmg/ddx152.
Esrp1	ENSMUSG00000040728	ESRP1	ENSG00000104413	Rohacek AM et al. ESRP1 Mutations Cause Hearing Loss due to Defects in Alternative Splicing that Disrupt Cochlear Development. Dev Cell. 2017 Nov 6;43(3):318-331.e5. doi: 10.1016/j.devcel.2017.09.026. Epub
Gab1	ENSMUSG00000031714	GAB1	ENSG00000109458	Yousaf R et al. Modifier variant of METTL13 suppresses human GAB1-associated profound deafness. J Clin Invest. 2018 Apr 2;128(4):1509-1522. doi: 10.1172/JCI97350. Epub 2018 Mar
Gjb1	ENSMUSG00000047797	GJB1	ENSG00000169562	Bergoffen J et al. Connexin mutations in X-linked Charcot-Marie-Tooth disease. Science. 1993 Dec 24;262(5142):2039-42. doi: 10.1126/science.8266101.
Gje1	ENSMUSG00000019867	GJE1	ENSG00000203733	Wang WH et al. Identification of novel variants in the Cx29 gene of nonsyndromic hearing loss patients using buccal cells and restriction fragment length polymorphism method. Audiol Neurootol. 2010;15(2):81-7. doi: 10.1159/000231633. Epub 2009 Aug 4.; Yang JJ et al. Identification of mutations in members of the connexin gene family as a cause of nonsyndromic deafness in Taiwan. Audiol Neurootol. …
Grap	ENSMUSG00000004837	GRAP	ENSG00000154016	Li C et al. Dysfunction of GRAP, encoding the GRB2-related adaptor protein, is linked to sensorineural hearing loss. Proc Natl Acad Sci U S A. 2019 Jan 22;116(4):1347-1352. doi:
Grhl2	ENSMUSG00000022286	GRHL2	ENSG00000083307	Peters LM et al. Mutation of a transcription factor, TFCP2L3, causes progressive autosomal dominant hearing loss, DFNA28. Hum Mol Genet. 2002 Nov 1;11(23):2877-85. doi: 10.1093/hmg/11.23.2877.; Iwasa YI et al. Comprehensive Genetic Analysis of Japanese Autosomal Dominant Sensorineural Hearing Loss Patients. PLoS One. 2016 Dec 2;11(12):e0166781. doi: 10.1371/journal.pone.0166781.; Matyas P et al. …
Hars2	ENSMUSG00000019143	HARS2	ENSG00000112855	Pierce SB et al. Mutations in mitochondrial histidyl tRNA synthetase HARS2 cause ovarian dysgenesis and sensorineural hearing loss of Perrault syndrome. Proc Natl Acad Sci U S A. 2011 Apr 19;108(16):6543-8. doi:
Hsd17b4	ENSMUSG00000024507	HSD17B4	ENSG00000133835	Pierce SB et al. Mutations in the DBP-deficiency protein HSD17B4 cause ovarian dysgenesis, hearing loss, and ataxia of Perrault Syndrome. Am J Hum Genet. 2010 Aug 13;87(2):282-8. doi: 10.1016/j.ajhg.2010.07.007. Epub
Ifnlr1	ENSMUSG00000062157	IFNLR1	ENSG00000185436	Gao X et al. Mutation of IFNLR1, an interferon lambda receptor 1, is associated with autosomal-dominant non-syndromic hearing loss. J Med Genet. 2018 May;55(5):298-306. doi: 10.1136/jmedgenet-2017-104954. Epub
Kars	ENSMUSG00000031948	KARS	ENSG00000065427	Santos-Cortez RL et al. Mutations in KARS, encoding lysyl-tRNA synthetase, cause autosomal-recessive nonsyndromic hearing impairment DFNB89. Am J Hum Genet. 2013 Jul 11;93(1):132-40. doi: 10.1016/j.ajhg.2013.05.018. Epub
Lars2	ENSMUSG00000035202	LARS2	ENSG00000011376	Pierce SB et al. Mutations in LARS2, encoding mitochondrial leucyl-tRNA synthetase, lead to premature ovarian failure and hearing loss in Perrault syndrome. Am J Hum Genet. 2013 Apr 4;92(4):614-20. doi: 10.1016/j.ajhg.2013.03.007. Epub 2013 Mar 28.
Mcm2	ENSMUSG00000002870	MCM2	ENSG00000073111	Gao J et al. Whole Exome Sequencing Identified MCM2 as a Novel Causative Gene for Autosomal Dominant Nonsyndromic Deafness in a Chinese Family. PLoS One. 2015 Jul 21;10(7):e0133522. doi: 10.1371/journal.pone.0133522.
Mepe	ENSMUSG00000053863	MEPE	ENSG00000152595	Schrauwen I et al. Variants affecting diverse domains of MEPE are associated with two distinct bone disorders, a craniofacial bone defect and otosclerosis. Genet Med. 2019 May;21(5):1199-1208. doi: 10.1038/s41436-018-0300-5. Epub 2018 Oct 5.
Met	ENSMUSG00000009376	MET	ENSG00000105976	Mujtaba G et al. A mutation of MET, encoding hepatocyte growth factor receptor, is associated with human DFNB97 hearing loss. J Med Genet. 2015 Aug;52(8):548-52. doi: 10.1136/jmedgenet-2015-103023. Epub 2015
Mia3	ENSMUSG00000056050	MIA3	ENSG00000154305	Lekszas C et al. Biallelic TANGO1 mutations cause a novel syndromal disease due to hampered cellular collagen secretion. Elife. 2020 Feb 26;9. pii: 51319. doi: 10.7554/eLife.51319.
mt-Rnr1	ENSMUSG00000064337	MT-RNR1	ENSG00000211459	Prezant TR et al. Mitochondrial ribosomal RNA mutation associated with both antibiotic-induced and non-syndromic deafness. Nat Genet. 1993 Jul;4(3):289-94. doi: 10.1038/ng0793-289.; Bacino C et al. Susceptibility mutations in the mitochondrial small ribosomal RNA gene in aminoglycoside induced deafness. Pharmacogenetics. 1995 Jun;5(3):165-72. doi: 10.1097/00008571-199506000-00005.; Usami S et al.…
mt-Te	ENSMUSG00000064369	MT-TE	ENSG00000210194	Hao H et al. Segregation patterns of a novel mutation in the mitochondrial tRNA glutamic acid gene associated with myopathy and diabetes mellitus. Am J Hum Genet. 1995 May;56(5):1017-25.
mt-Tk	ENSMUSG00000064355	MT-TK	ENSG00000210156	Shoffner JM et al. Myoclonic epilepsy and ragged-red fiber disease (MERRF) is associated with a mitochondrial DNA tRNA(Lys) mutation. Cell. 1990 Jun 15;61(6):931-7. doi: 10.1016/0092-8674(90)90059-n.; Zeviani M et al. A MERRF/MELAS overlap syndrome associated with a new point mutation in the mitochondrial DNA tRNA(Lys) gene. Eur J Hum Genet. 1993;1(1):80-7. doi: 10.1159/000472390.; Kameoka K et a…
mt-Tl1	ENSMUSG00000064340	MT-TL1	ENSG00000209082	Goto Y et al. A mutation in the tRNA(Leu)(UUR) gene associated with the MELAS subgroup of mitochondrial encephalomyopathies. Nature. 1990 Dec 13;348(6302):651-3. doi: 10.1038/348651a0.; van den Ouweland JM et al. Mutation in mitochondrial tRNA(Leu)(UUR) gene in a large pedigree with maternally transmitted type II diabetes mellitus and deafness. Nat Genet. 1992 Aug;1(5):368-71. doi: 10.1038/ng0892…
mt-Ts1	ENSMUSG00000064352	MT-TS1	ENSG00000210151	Jaksch M et al. Progressive myoclonus epilepsy and mitochondrial myopathy associated with mutations in the tRNA(Ser(UCN)) gene. Ann Neurol. 1998 Oct;44(4):635-40. doi: 10.1002/ana.410440409.; Fischel-Ghodsian N et al. Mitochondrial mutation associated with nonsyndromic deafness. Am J Otolaryngol. 1995 Nov-Dec;16(6):403-8. doi: 10.1016/0196-0709(95)90078-0.; Reid FM et al. A novel mitochondrial po…
Myh14	ENSMUSG00000030739	MYH14	ENSG00000105357	Donaudy F et al. Nonmuscle myosin heavy-chain gene MYH14 is expressed in cochlea and mutated in patients affected by autosomal dominant hearing impairment (DFNA4). Am J Hum Genet. 2004 Apr;74(4):770-6. doi: 10.1086/383285. Epub 2004 Mar 10.
Nars2	ENSMUSG00000018995	NARS2	ENSG00000137513	Simon M et al. Mutations of human NARS2, encoding the mitochondrial asparaginyl-tRNA synthetase, cause nonsyndromic deafness and Leigh syndrome. PLoS Genet. 2015 Mar 25;11(3):e1005097. doi: 10.1371/journal.pgen.1005097.
Nlrp3	ENSMUSG00000032691	NLRP3	ENSG00000162711	Nakanishi H et al. NLRP3 mutation and cochlear autoinflammation cause syndromic and nonsyndromic hearing loss DFNA34 responsive to anakinra therapy. Proc Natl Acad Sci U S A. 2017 Sep 12;114(37):E7766-E7775. doi:
Osbpl2	ENSMUSG00000039050	OSBPL2	ENSG00000130703	Thoenes M et al. OSBPL2 encodes a protein of inner and outer hair cell stereocilia and is mutated in autosomal dominant hearing loss (DFNA67). Orphanet J Rare Dis. 2015 Feb 10;10:15. doi: 10.1186/s13023-015-0238-5.; Xing G et al. Identification of OSBPL2 as a novel candidate gene for progressive nonsyndromic hearing loss by whole-exome sequencing. Genet Med. 2015 Mar;17(3):210-8. doi: 10.1038/gim…
Pde1c	ENSMUSG00000004347	PDE1C	ENSG00000154678	Wang L et al. A dominant variant in the PDE1C gene is associated with nonsyndromic hearing loss. Hum Genet. 2018 Jul;137(6-7):437-446. doi: 10.1007/s00439-018-1895-y. Epub 2018
Pex1	ENSMUSG00000005907	PEX1	ENSG00000127980	Lee J et al. Sensorineural Hearing Loss Associated With Zellweger Spectrum Disorders Due to a Common Mutation in Peroxin 1. Assoc Res Otolaryngol Abs. 2021; 44:179.
Pnpt1	ENSMUSG00000020464	PNPT1	ENSG00000138035	von Ameln S et al. A mutation in PNPT1, encoding mitochondrial-RNA-import protein PNPase, causes hereditary hearing loss. Am J Hum Genet. 2012 Nov 2;91(5):919-27. doi: 10.1016/j.ajhg.2012.09.002. Epub; Rius R et al. Clinical Spectrum and Functional Consequences Associated with Bi-Allelic Pathogenic PNPT1 Variants. J Clin Med. 2019 Nov 19;8(11). pii: jcm8112020. doi: 10.3390/jcm8112020.
Polr1c	ENSMUSG00000067148	POLR1C	ENSG00000171453	Dauwerse JG et al. Mutations in genes encoding subunits of RNA polymerases I and III cause Treacher Collins syndrome. Nat Genet. 2011 Jan;43(1):20-2. doi: 10.1038/ng.724. Epub 2010 Dec 5.
Polr1d	ENSMUSG00000029642	POLR1D	ENSG00000186184	Dauwerse JG et al. Mutations in genes encoding subunits of RNA polymerases I and III cause Treacher Collins syndrome. Nat Genet. 2011 Jan;43(1):20-2. doi: 10.1038/ng.724. Epub 2010 Dec 5.
Prkcb	ENSMUSG00000052889	PRKCB	ENSG00000166501	Martin-Sierra C et al. A novel missense variant in PRKCB segregates low-frequency hearing loss in an autosomal dominant family with Meniere's disease. Hum Mol Genet. 2016 Aug 15;25(16):3407-3415. doi: 10.1093/hmg/ddw183. Epub 2016
Prorp	ENSMUSG00000021023	PRORP	ENSG00000100890	Hochberg I et al. Bi-allelic variants in the mitochondrial RNase P subunit PRORP cause mitochondrial tRNA processing defects and pleiotropic multisystem presentations. Am J Hum Genet. 2021 Nov 4; 108(11): 2195–2204. Published online 2021 Oct 28. doi: 10.1016/j.ajhg.2021.10.002
Prps1	ENSMUSG00000031432	PRPS1L1	ENSG00000229937	Liu X et al. Loss-of-function mutations in the PRPS1 gene cause a type of nonsyndromic X-linked sensorineural deafness, DFN2. Am J Hum Genet. 2010 Jan;86(1):65-71. doi: 10.1016/j.ajhg.2009.11.015.
Psmc3	ENSMUSG00000002102	PSMC3	ENSG00000165916	Kröll-Hermi A et al. Proteasome subunit PSMC3 variants cause neurosensory syndrome combining deafness and cataract due to proteotoxic stress. EMBO Mol Med. 2020 Jul 7;12(7):e11861.doi: 10.15252/emmm.201911861. Epub 2020 Jun 5.
Ptpn11	ENSMUSG00000043733	PTPN11	ENSG00000179295	Gao X et al. Congenital sensorineural hearing loss as the initial presentation of PTPN11-associated Noonan syndrome with multiple lentigines or Noonan syndrome: clinical features and underlying mechanisms. J Med Genet. 2021 Jul;58(7):465-474.doi: 10.1136/jmedgenet-2020-106892. Epub 2020 Jul 31.
N/A	N/A	SCD5	ENSG00000145284	Lu X et al. Whole exome sequencing identifies SCD5 as a novel causative gene for autosomal dominant nonsyndromic deafness. Eur J Med Genet. 2020 May;63(5):103855. doi: 10.1016/j.ejmg.2020.103855. Epub
Sema3e	ENSMUSG00000063531	SEMA3E	ENSG00000170381	Lalani SR et al. SEMA3E mutation in a patient with CHARGE syndrome. J Med Genet. 2004 Jul;41(7):e94. doi: 10.1136/jmg.2003.017640.
Six5	ENSMUSG00000040841	SIX5	ENSG00000177045	Hoskins BE et al. Transcription factor SIX5 is mutated in patients with branchio-oto-renal syndrome. Am J Hum Genet. 2007 Apr;80(4):800-4. doi: 10.1086/513322. Epub 2007 Feb 22.
Slc22a4	ENSMUSG00000020334	SLC22A4	ENSG00000197208	Ben Said M et al. A mutation in SLC22A4 encoding an organic cation transporter expressed in the cochlea strial endothelium causes human recessive non-syndromic hearing loss Hum Genet. 2016 May;135(5):513-524. doi: 10.1007/s00439-016-1657-7. Epub 2016 Mar
Slc52a2	ENSMUSG00000022560	SLC52A2	ENSG00000185803	Johnson JO et al. Exome sequencing reveals riboflavin transporter mutations as a cause of motor neuron disease. Brain. 2012 Sep;135(Pt 9):2875-82. doi: 10.1093/brain/aws161. Epub 2012 Jun 26.
Slc52a3	ENSMUSG00000027463	SLC52A3	ENSG00000101276	Green P et al. Brown-Vialetto-Van Laere syndrome, a ponto-bulbar palsy with deafness, is caused by mutations in c20orf54. Am J Hum Genet. 2010 Mar 12;86(3):485-9. doi: 10.1016/j.ajhg.2010.02.006. Epub; Srour M et al. Mutations in riboflavin transporter present with severe sensory loss and deafness in childhood. Muscle Nerve. 2014 Nov;50(5):775-9. doi: 10.1002/mus.24224. Epub 2014 Sep 16.
Smpx	ENSMUSG00000041476	SMPX	ENSG00000091482	Huebner AK et al. Nonsense mutations in SMPX, encoding a protein responsive to physical force, result in X-chromosomal hearing loss. Am J Hum Genet. 2011 May 13;88(5):621-7. doi: 10.1016/j.ajhg.2011.04.007. Epub; Schraders M et al. Next-generation sequencing identifies mutations of SMPX, which encodes the small muscle protein, X-linked, as a cause of progressive hearing impairment. Am J Hum Genet…
Snai2	ENSMUSG00000022676	SNAI2	ENSG00000019549	Sanchez-Martin M et al. SLUG (SNAI2) deletions in patients with Waardenburg disease. Hum Mol Genet. 2002 Dec 1;11(25):3231-6. doi: 10.1093/hmg/11.25.3231.
Tbc1d24	ENSMUSG00000036473	TBC1D24	ENSG00000162065	Rehman AU et al. Mutations in TBC1D24, a gene associated with epilepsy, also cause nonsyndromic deafness DFNB86. Am J Hum Genet. 2014 Jan 2;94(1):144-52. doi: 10.1016/j.ajhg.2013.12.004.; Azaiez H et al. TBC1D24 mutation causes autosomal-dominant nonsyndromic hearing loss. Hum Mutat. 2014 Jul;35(7):819-23. doi: 10.1002/humu.22557. Epub 2014 May 6.; Zhang L et al. A dominant mutation in the stereo…
Tbl1x	ENSMUSG00000025246	TBL1Y	ENSG00000092377	Di Stazio M et al. TBL1Y: a new gene involved in syndromic hearing loss. Eur J Hum Genet. 2019 Mar;27(3):466-474. doi: 10.1038/s41431-018-0282-4. Epub
Tjp2	ENSMUSG00000024812	TJP2	ENSG00000119139	Walsh T et al. Genomic duplication and overexpression of TJP2/ZO-2 leads to altered expression of apoptosis genes in progressive nonsyndromic hearing loss DFNA51. Am J Hum Genet. 2010 Jul 9;87(1):101-9. doi: 10.1016/j.ajhg.2010.05.011. Epub
Tmem132e	ENSMUSG00000020701	TMEM132E	ENSG00000181291	Li J et al. Whole-exome sequencing identifies a variant in TMEM132E causing autosomal-recessive nonsyndromic hearing loss DFNB99. Hum Mutat. 2015 Jan;36(1):98-105. doi: 10.1002/humu.22712. Epub 2014 Nov 28.
Tnc	ENSMUSG00000028364	TNC	ENSG00000041982	Zhao Y et al. Exome sequencing and linkage analysis identified tenascin-C (TNC) as a novel causative gene in nonsyndromic hearing loss. PLoS One. 2013 Jul 30;8(7):e69549. doi: 10.1371/journal.pone.0069549. Print 2013.
Trrap	ENSMUSG00000045482	TRRAP	ENSG00000196367	Xia W et al. Novel TRRAP mutation causes autosomal dominant non-syndromic hearing loss. Clin Genet. 2019 Oct;96(4):300-308. doi: 10.1111/cge.13590. Epub 2019 Jul 10.
Tspear	ENSMUSG00000069581	TSPEAR	ENSG00000175894	Delmaghani S et al. Defect in the gene encoding the EAR/EPTP domain-containing protein TSPEAR causes DFNB98 profound deafness. Hum Mol Genet. 2012 Sep 1;21(17):3835-44. doi: 10.1093/hmg/dds212. Epub 2012 Jun
Tubb4b	ENSMUSG00000036752	TUBB4B	ENSG00000188229	Luscan R et al. Mutations in TUBB4B Cause a Distinctive Sensorineural Disease. Am J Hum Genet. 2017 Dec 7;101(6):1006-1012. doi: 10.1016/j.ajhg.2017.10.010. Epub 2017 Nov 30.
Twnk	ENSMUSG00000025209	TWNK	ENSG00000107815	Morino H et al. Mutations in Twinkle primase-helicase cause Perrault syndrome with neurologic features. Neurology. 2014 Nov 25;83(22):2054-61. doi: 10.1212/WNL.0000000000001036. Epub
Usp48	ENSMUSG00000043411	USP48	ENSG00000090686	Bassani S et al. Variants in USP48 encoding ubiquitin hydrolase are associated with autosomal dominant non-syndromic hereditary hearing loss. Hum Mol Genet. 2021 Sep 15;30(19):1785-1796. doi: 10.1093/hmg/ddab145.
Wfs1	ENSMUSG00000039474	WFS1	ENSG00000109501	Bespalova IN et al. Mutations in the Wolfram syndrome 1 gene (WFS1) are a common cause of low frequency sensorineural hearing loss. Hum Mol Genet. 2001 Oct 15;10(22):2501-8. doi: 10.1093/hmg/10.22.2501.; Young TL et al. Non-syndromic progressive hearing loss DFNA38 is caused by heterozygous missense mutation in the Wolfram syndrome gene WFS1. Hum Mol Genet. 2001 Oct 15;10(22):2509-14. doi: 10.109…

## Sheet: Table S3 - mice
Table S3. Genes reported to underlie hearing loss in mice
Mouse gene symbol	Mouse Ensembl ID	Mouse deafness reference	Human gene symbol	Human Ensembl ID
Aak1	ENSMUSG00000057230	Bowl MR et al. A large scale hearing loss screen reveals an extensive unexplored genetic landscape for auditory dysfunction. Nat Commun. 2017 Oct 12;8(1):886. doi: 10.1038/s41467-017-00595-4.	AAK1	ENSG00000115977
Abhd12	ENSMUSG00000032046	Blankman JL et al. ABHD12 controls brain lysophosphatidylserine pathways that are deregulated in a murine model of the neurodegenerative disease PHARC. Proc Natl Acad Sci U S A. 2013 Jan 22;110(4):1500-5. doi:	ABHD12	ENSG00000100997
Ablim2	ENSMUSG00000029095	abnormal auditory brainstem response seen in Ablim2<em1(IMPC)J> homozygotes (IMPC). Dickinson et al. High-throughput discovery of novel developmental phenotypes, Nature. 2016 Sep 22;537(7621):508-514. doi: 10.1038/nature19356. Epub 2016 Sep 14.	ABLIM2	ENSG00000163995
Acan	ENSMUSG00000030607	Yoo TJ et al. Hearing impairment in mice with the cmd/cmd (cartilage matrix deficiency) mutant gene. Ann N Y Acad Sci. 1991;630:265-7. doi: 10.1111/j.1749-6632.1991.tb19600.x.	ACAN	ENSG00000157766
Acsl4	ENSMUSG00000031278	Ingham NJ et al. Mouse screen reveals multiple new genes underlying mouse and human hearing loss. PLoS Biol. 2019 Apr 11;17(4):e3000194. doi: 10.1371/journal.pbio.3000194. eCollection 2019 Apr.	ACSL4	ENSG00000068366
Actb	ENSMUSG00000029580	Perrin BJ et al. beta-actin and gamma-actin are each dispensable for auditory hair cell development but required for Stereocilia maintenance. PLoS Genet. 2010 Oct 14;6(10):e1001158. doi: 10.1371/journal.pgen.1001158.	ACTB	ENSG00000075624
Actl6b	ENSMUSG00000029712	abnormal auditory brainstem response seen in Actl6b<em1(IMPC)J> heterozygotes (IMPC). Dickinson et al. High-throughput discovery of novel developmental phenotypes, Nature. 2016 Sep 22;537(7621):508-514. doi: 10.1038/nature19356. Epub 2016 Sep 14.	ACTL6B	ENSG00000077080
Acvr2a	ENSMUSG00000052155	Bowl MR et al. A large scale hearing loss screen reveals an extensive unexplored genetic landscape for auditory dysfunction. Nat Commun. 2017 Oct 12;8(1):886. doi: 10.1038/s41467-017-00595-4.	ACVR2A	ENSG00000121989
Adamts15	ENSMUSG00000033453	increased or absent threshold for auditory brainstem response seen in Adamts15<tm1.1(KOMP)Vlcg> homozygote (IMPC data, www.mousephenotype.org). Dickinson et al. High-throughput discovery of novel developmental phenotypes, Nature. 2016 Sep 22;537(7621):508-514. doi: 10.1038/nature19356. Epub 2016 Sep 14.	ADAMTS15	ENSG00000166106
Adgrb1	ENSMUSG00000034730	Ingham NJ et al. Mouse screen reveals multiple new genes underlying mouse and human hearing loss. PLoS Biol. 2019 Apr 11;17(4):e3000194. doi: 10.1371/journal.pbio.3000194. eCollection 2019 Apr.	ADGRB1	ENSG00000181790
Adipoq	ENSMUSG00000022878	Tanigawa T et al. Adiponectin deficiency exacerbates age-related hearing impairment. Cell Death Dis. 2014 Apr 24;5:e1189. doi: 10.1038/cddis.2014.140.	ADIPOQ	ENSG00000181092
Adipor1	ENSMUSG00000026457	abnormal auditory brainstem response seen in Adipor1<tm1b(EUCOMM)Hmgu> homozygote (IMPC data, www.mousephenotype.org). Dickinson et al. High-throughput discovery of novel developmental phenotypes, Nature. 2016 Sep 22;537(7621):508-514. doi: 10.1038/nature19356. Epub 2016 Sep 14.	ADIPOR1	ENSG00000159346
Afap1l2	ENSMUSG00000025083	abnormal auditory brainstem response seen in Afap1l2<tm1b(KOMP)Wtsi> homozygote (IMPC data, www.mousephenotype.org). Dickinson et al. High-throughput discovery of novel developmental phenotypes, Nature. 2016 Sep 22;537(7621):508-514. doi: 10.1038/nature19356. Epub 2016 Sep 14.	AFAP1L2	ENSG00000169129
Agap1	ENSMUSG00000055013	Ingham NJ et al. Mouse screen reveals multiple new genes underlying mouse and human hearing loss. PLoS Biol. 2019 Apr 11;17(4):e3000194. doi: 10.1371/journal.pbio.3000194. eCollection 2019 Apr.	AGAP1	ENSG00000157985
Ahrr	ENSMUSG00000021575	increased or absent threshold for auditory brainstem response seen in Ahrr<tm1b(KOMP)Wtsi> homozygote (IMPC data, www.mousephenotype.org). Dickinson et al. High-throughput discovery of novel developmental phenotypes, Nature. 2016 Sep 22;537(7621):508-514. doi: 10.1038/nature19356. Epub 2016 Sep 14.	AHRR	ENSG00000063438
Ahsg	ENSMUSG00000022868	Bowl MR et al. A large scale hearing loss screen reveals an extensive unexplored genetic landscape for auditory dysfunction. Nat Commun. 2017 Oct 12;8(1):886. doi: 10.1038/s41467-017-00595-4.	AHSG	ENSG00000145192
Akr1c12	ENSMUSG00000021211	increased or absent threshold for auditory brainstem response seen in Akr1c12<tm1b(KOMP)Wtsi> homozygote (IMPC data, www.mousephenotype.org). Dickinson et al. High-throughput discovery of novel developmental phenotypes, Nature. 2016 Sep 22;537(7621):508-514. doi: 10.1038/nature19356. Epub 2016 Sep 14.	N/A	N/A
Aldoc	ENSMUSG00000017390	increased or absent threshold for auditory brainstem response seen in Aldoc<tm1.1(KOMP)Vlcg> homozygote (IMPC data, www.mousephenotype.org). Dickinson et al. High-throughput discovery of novel developmental phenotypes, Nature. 2016 Sep 22;537(7621):508-514. doi: 10.1038/nature19356. Epub 2016 Sep 14.	ALDOC	ENSG00000109107
Alg10b	ENSMUSG00000075470	Probst FJ et al. A point mutation in the gene for asparagine-linked glycosylation 10B (Alg10b) causes nonsyndromic hearing impairment in mice (Mus musculus). PLoS One. 2013 Nov 26;8(11):e80408. doi: 10.1371/journal.pone.0080408.	ALG10, ALG10B	ENSG00000139133
Alms1	ENSMUSG00000063810	Collin GB et al. Alms1-disrupted mice recapitulate human Alstrom syndrome. Hum Mol Genet. 2005 Aug 15;14(16):2323-33. doi: 10.1093/hmg/ddi235. Epub 2005 Jul	ALMS1	ENSG00000116127
Ankrd11	ENSMUSG00000035569	Bowl MR et al. A large scale hearing loss screen reveals an extensive unexplored genetic landscape for auditory dysfunction. Nat Commun. 2017 Oct 12;8(1):886. doi: 10.1038/s41467-017-00595-4.	ANKRD11	ENSG00000167522
Ankrd24	ENSMUSG00000054708	Krey JF et al. ANKRD24 is Required for Hair Bundle Organization and Hearing Function in the Mouse Cochlea. Assoc Res Otolaryngol Abs. 2020; 43:356; abnormal auditory brainstem response seen in Ankrd24<em1(IMPC)J> homozygote (IMPC data, www.mousephenotype.org). Dickinson et al. High-throughput discovery of novel developmental phenotypes, Nature. 2016 Sep 22;537(7621):508-514. doi: 10.1038/nature19…	ANKRD24	ENSG00000089847
Ap1g1	ENSMUSG00000031731	Johnson KR et al. A hypomorphic mutation of the gamma-1 adaptin gene (Ap1g1) causes inner ear, retina, thyroid, and testes abnormalities in mice. Mamm Genome. 2016 Jun;27(5-6):200-12. doi: 10.1007/s00335-016-9632-0. Epub 2016	AP1G1	ENSG00000166747
Ap3d1	ENSMUSG00000020198	Lane PW and Deol MS. Mocha, a new coat color and behavior mutation on chromosome 10 of the mouse. J Hered. 1974 Nov-Dec;65(6):362-4. doi: 10.1093/oxfordjournals.jhered.a108551.; Rolfsen RM and Erway LC. Trace metals and otolith defects in mocha mice. J Hered. 1984 May-Jun;75(3):159-62.; Kantheti P et al. Mutation in AP-3 delta in the mocha mouse links endosomal transport to storage deficiency in …	AP3D1	ENSG00000065000
Ap3m2	ENSMUSG00000031539	Bowl MR et al. A large scale hearing loss screen reveals an extensive unexplored genetic landscape for auditory dysfunction. Nat Commun. 2017 Oct 12;8(1):886. doi: 10.1038/s41467-017-00595-4.	AP3M2	ENSG00000070718
Ap3s1	ENSMUSG00000024480	Bowl MR et al. A large scale hearing loss screen reveals an extensive unexplored genetic landscape for auditory dysfunction. Nat Commun. 2017 Oct 12;8(1):886. doi: 10.1038/s41467-017-00595-4.	AP3S1	ENSG00000177879
Apaf1	ENSMUSG00000019979	Cecconi F et al. Apaf1-dependent programmed cell death is required for inner ear morphogenesis and growth. Development. 2004 May;131(9):2125-35. doi: 10.1242/dev.01082.	APAF1	ENSG00000120868
Apoe	ENSMUSG00000002985	Guo Y et al. Morphological and functional alterations of the cochlea in apolipoprotein E gene deficient mice. Hear Res. 2005 Oct;208(1-2):54-67. doi: 10.1016/j.heares.2005.05.010. Epub 2005	APOE	ENSG00000130203
App	ENSMUSG00000022892	Liu Y et al. Hearing loss is an early biomarker in APP/PS1 Alzheimer's disease mice. Neurosci Lett. 2020 Jan 19;717:134705. doi: 10.1016/j.neulet.2019.134705.	APP	ENSG00000142192
Aqp4	ENSMUSG00000024411	Li J and Verkman AS. Impaired hearing in mice lacking aquaporin-4 water channels. J Biol Chem. 2001 Aug 17;276(33):31233-7. doi: 10.1074/jbc.M104368200. Epub 2001	AQP4	ENSG00000171885
Arhgap21	ENSMUSG00000036591	abnormal auditory brainstem response seen in Arhgap21<em1(IMPC)J> heterozygote (IMPC data, www.mousephenotype.org). Dickinson et al. High-throughput discovery of novel developmental phenotypes, Nature. 2016 Sep 22;537(7621):508-514. doi: 10.1038/nature19356. Epub 2016 Sep 14.	ARHGAP21	ENSG00000107863
Arhgap29	ENSMUSG00000039831	increased or absent threshold for auditory brainstem response seen in Arhgap29<em1(IMPC)J> heterozygote (IMPC data, www.mousephenotype.org). Dickinson et al. High-throughput discovery of novel developmental phenotypes, Nature. 2016 Sep 22;537(7621):508-514. doi: 10.1038/nature19356. Epub 2016 Sep 14.	ARHGAP29	ENSG00000137962
Arsa	ENSMUSG00000022620	D'Hooge R et al. Decline in brainstem auditory-evoked potentials coincides with loss of spiral ganglion cells in arylsulfatase A-deficient mice. Brain Res. 1999 Nov 20;847(2):352-6. doi: 10.1016/s0006-8993(99)02085-5.; Coenen R et al. Morphological alterations in the inner ear of the arylsulfatase A-deficient mouse. Acta Neuropathol. 2001 May;101(5):491-8. doi: 10.1007/s004010000318.	ARSA	ENSG00000100299
Arsb	ENSMUSG00000042082	Palmer K et al. Discovery and characterization of spontaneous mouse models of craniofacial dysmorphology. Dev Biol. 2016 Jul 15;415(2):216-227. doi: 10.1016/j.ydbio.2015.07.023. Epub 2015; Curtain MM and Donahue LR. A mutation in the Arsb gene; a mouse model that resembles Mucopolysaccharidosis Type VI (MPS VI). MGI Direct Data Submission to Mouse Genome Database (MGD), MGI:3800577, (URL: http://…	ARSB	ENSG00000113273
Arv1	ENSMUSG00000031982	abnormal auditory brainstem response seen in Arv1<em1(IMPC)J> homozygote (IMPC data, www.mousephenotype.org). Dickinson et al. High-throughput discovery of novel developmental phenotypes, Nature. 2016 Sep 22;537(7621):508-514. doi: 10.1038/nature19356. Epub 2016 Sep 14.	ARV1	ENSG00000173409
Asic3	ENSMUSG00000038276	Hildebrand MS et al. Characterisation of DRASIC in the mouse inner ear. Hear Res. 2004 Apr;190(1-2):149-60. doi: 10.1016/S0378-5955(04)00015-2.	ASIC3	ENSG00000213199
Aspn	ENSMUSG00000021388	increased or absent threshold for auditory brainstem response seen in Aspn<tm1b(EUCOMM)Hmgu> homozygote (IMPC data, www.mousephenotype.org). Dickinson et al. High-throughput discovery of novel developmental phenotypes, Nature. 2016 Sep 22;537(7621):508-514. doi: 10.1038/nature19356. Epub 2016 Sep 14.	ASPN	ENSG00000106819
Atf2	ENSMUSG00000027104	Reimold AM et al. Chondrodysplasia and neurological abnormalities in ATF-2-deficient mice. Nature. 1996 Jan 18;379(6562):262-5. doi: 10.1038/379262a0.	ATF2	ENSG00000115966
Atg4b	ENSMUSG00000026280	Cabrera S et al. Autophagy is essential for mouse sense of balance. J Clin Invest. 2010 Jul;120(7):2331-44. doi: 10.1172/JCI42601. Epub 2010 Jun 23.	ATG4B	ENSG00000168397
Atoh8	ENSMUSG00000037621	Tang Q et al. Targeted deletion of Atoh8 results in severe hearing loss in mice. Genesis. 2021 Sep;59(9):e23442. doi: 10.1002/dvg.23442. Epub 2021 Aug 17.	ATOH8	ENSG00000168874
Atp2b1	ENSMUSG00000019943	Bowl MR et al. A large scale hearing loss screen reveals an extensive unexplored genetic landscape for auditory dysfunction. Nat Commun. 2017 Oct 12;8(1):886. doi: 10.1038/s41467-017-00595-4.	ATP2B1	ENSG00000070961
Atp6v0a4	ENSMUSG00000038600	Norgett EE et al. Atp6v0a4 knockout mouse is a model of distal renal tubular acidosis with hearing loss, with additional extrarenal phenotype. Proc Natl Acad Sci U S A. 2012 Aug 21;109(34):13775-80. doi:	ATP6V0A4	ENSG00000105929
Atp6v1b1	ENSMUSG00000006269	Tian C et al. Hearing loss without overt metabolic acidosis in ATP6V1B1 deficient MRL mice, a new genetic model for non-syndromic deafness with enlarged vestibular aqueducts. Hum Mol Genet. 2017 Oct 1;26(19):3722-3735. doi: 10.1093/hmg/ddx257.	ATP6V1B1	ENSG00000116039
Atp8a2	ENSMUSG00000021983	Coleman JA et al. Phospholipid flippase ATP8A2 is required for normal visual and auditory function and photoreceptor and spiral ganglion cell survival. J Cell Sci. 2014 Mar 1;127(Pt 5):1138-49. doi: 10.1242/jcs.145052. Epub 2014 Jan	ATP8A2	ENSG00000132932
Atp8b1	ENSMUSG00000039529	Stapelbroek JM et al. ATP8B1 is essential for maintaining normal hearing. Proc Natl Acad Sci U S A. 2009 Jun 16;106(24):9709-14. doi:	ATP8B1	ENSG00000081923
Axin1	ENSMUSG00000024182	Deol MS. The probable mode of gene action in the circling mutants of the mouse. Genet Res. 1966 Jun;7(3):363-71. doi: 10.1017/s0016672300009812.; Zeng L et al. The mouse Fused locus encodes Axin, an inhibitor of the Wnt signaling pathway that regulates embryonic axis formation. Cell. 1997 Jul 11;90(1):181-92. doi: 10.1016/s0092-8674(00)80324-4.	AXIN1	ENSG00000103126
Baiap2l2	ENSMUSG00000018126	Bowl MR et al. A large scale hearing loss screen reveals an extensive unexplored genetic landscape for auditory dysfunction. Nat Commun. 2017 Oct 12;8(1):886. doi: 10.1038/s41467-017-00595-4.; Carlton AJ et al. Loss of Baiap2l2 destabilizes the transducing stereocilia of cochlear hair cells and leads to deafness. J Physiol. 2021 Feb;599(4):1173-1198. doi: 10.1113/JP280670. Epub 2020 Nov 26.	BAIAP2L2	ENSG00000128298
Bap1	ENSMUSG00000021901	increased or absent threshold for auditory brainstem response seen in Bap1<em2(IMPC)Marc> heterozygote (IMPC data, www.mousephenotype.org). Dickinson et al. High-throughput discovery of novel developmental phenotypes, Nature. 2016 Sep 22;537(7621):508-514. doi: 10.1038/nature19356. Epub 2016 Sep 14.	BAP1	ENSG00000163930
Barhl1	ENSMUSG00000026805	Li S et al. Hearing loss caused by progressive degeneration of cochlear hair cells in mice deficient for the Barhl1 homeobox gene. Development. 2002 Jul;129(14):3523-32.	BARHL1	ENSG00000125492
Bbs1	ENSMUSG00000006464	Ross AJ et al. Disruption of Bardet-Biedl syndrome ciliary proteins perturbs planar cell polarity in vertebrates. Nat Genet. 2005 Oct;37(10):1135-40. doi: 10.1038/ng1644. Epub 2005 Sep 18.	BBS1	ENSG00000174483
Bbs4	ENSMUSG00000025235	Ross AJ et al. Disruption of Bardet-Biedl syndrome ciliary proteins perturbs planar cell polarity in vertebrates. Nat Genet. 2005 Oct;37(10):1135-40. doi: 10.1038/ng1644. Epub 2005 Sep 18.	BBS4	ENSG00000140463
Bcl2	ENSMUSG00000057329	Carpinelli MR et al. Anti-apoptotic gene Bcl2 is required for stapes development and hearing. Cell Death Dis. 2012 Aug 9;3:e362. doi: 10.1038/cddis.2012.100.	BCL2	ENSG00000171791
Bdnf	ENSMUSG00000048482	Agerman K et al. BDNF gene replacement reveals multiple mechanisms for establishing neurotrophin specificity during sensory nervous system development. Development. 2003 Apr;130(8):1479-91. doi: 10.1242/dev.00378.; Bianchi LM et al. Degeneration of vestibular neurons in late embryogenesis of both heterozygous and homozygous BDNF null mutant mice. Development. 1996 Jun;122(6):1965-73.; Jones KR et…	BDNF	ENSG00000176697
Bhlhe40	ENSMUSG00000030103	Ingham NJ et al. Mouse screen reveals multiple new genes underlying mouse and human hearing loss. PLoS Biol. 2019 Apr 11;17(4):e3000194. doi: 10.1371/journal.pbio.3000194. eCollection 2019 Apr.	BHLHE40	ENSG00000134107
Bicd1	ENSMUSG00000003452	abnormal auditory brainstem response seen in Bicd1<tm1.1(KOMP)Wtsi> homozygote (IMPC data, www.mousephenotype.org). Dickinson et al. High-throughput discovery of novel developmental phenotypes, Nature. 2016 Sep 22;537(7621):508-514. doi: 10.1038/nature19356. Epub 2016 Sep 14.	BICD1	ENSG00000151746
Bloc1s4	ENSMUSG00000060708	Gwynn B et al. Defects in the cappuccino (cno) gene on mouse chromosome 5 and human 4p cause Hermansky-Pudlak syndrome by an AP-3-independent mechanism. Blood. 2000 Dec 15;96(13):4227-35.	BLOC1S4	ENSG00000186222
Bloc1s5	ENSMUSG00000038982	Lyon MF and Meredith R. Muted, a new mutant affecting coat colour and otoliths of the mouse, and its position in linkage group XIV. Genet Res. 1969 Oct;14(2):163-6. doi: 10.1017/s0016672300002007.; Swank RT et al. Platelet storage pool deficiency associated with inherited abnormalities of the inner ear in the mouse pigment mutants muted and mocha. Blood. 1991 Oct 15;78(8):2036-44.; Zhang Q et al.…	BLOC1S5	ENSG00000188428
Bloc1s6	ENSMUSG00000005804	Lyon MF. Absence of otoliths in the mouse: An effect of the pallid mutant. J Genet 1953; 51:638-50; Erway LC et al. Prevention of congenital otolith defect in pallid mutant mice by manganese supplementation. Genetics. 1971 Jan;67(1):97-108. doi: 10.1093/genetics/67.1.97.; Huang L et al. The pallid gene encodes a novel, syntaxin 13-interacting protein involved in platelet storage pool deficiency. …	BLOC1S6	ENSG00000104164
Blvrb	ENSMUSG00000040466	increased or absent threshold for auditory brainstem response seen in Blvrb<tm1(KOMP)Wtsi> homozygote (IMPC data, www.mousephenotype.org). Dickinson et al. High-throughput discovery of novel developmental phenotypes, Nature. 2016 Sep 22;537(7621):508-514. doi: 10.1038/nature19356. Epub 2016 Sep 14.	BLVRB	ENSG00000090013
Bmi1	ENSMUSG00000026739	Chen Y et al. Bmi1 regulates auditory hair cell survival by maintaining redox balance. Cell Death Dis. 2015 Jan 22;6:e1605. doi: 10.1038/cddis.2014.549.	BMI1	ENSG00000168283
Bmp4	ENSMUSG00000021835	Dunn NR et al. Haploinsufficient phenotypes in Bmp4 heterozygous null mice and modification by mutations in Gli3 and Alx4. Dev Biol. 1997 Aug 15;188(2):235-47. doi: 10.1006/dbio.1997.8664.; Winnier G et al. Bone morphogenetic protein-4 is required for mesoderm formation and patterning in the mouse. Genes Dev. 1995 Sep 1;9(17):2105-16. doi: 10.1101/gad.9.17.2105.; Blauwkamp MN et al. The role of b…	BMP4	ENSG00000125378
Bod1	ENSMUSG00000044502	increased or absent threshold for auditory brainstem response seen in Bod1<tm1b(KOMP)Wtsi> heterozygote (IMPC data, www.mousephenotype.org). Dickinson et al. High-throughput discovery of novel developmental phenotypes, Nature. 2016 Sep 22;537(7621):508-514. doi: 10.1038/nature19356. Epub 2016 Sep 14.	BOD1, BOD1L2	ENSG00000145919, ENSG00000228075
Bpifa1	ENSMUSG00000027483	Bartlett JA et al. Increased susceptibility to otitis media in a Splunc1-deficient mouse model. Dis Model Mech. 2015 May;8(5):501-8. doi: 10.1242/dmm.019646. Epub 2015 Mar 12.	BPIFA1	ENSG00000198183
Brd2	ENSMUSG00000024335	Ingham NJ et al. Mouse screen reveals multiple new genes underlying mouse and human hearing loss. PLoS Biol. 2019 Apr 11;17(4):e3000194. doi: 10.1371/journal.pbio.3000194. eCollection 2019 Apr.; increased or absent threshold for auditory brainstem response seen in Brd2<em1(IMPC)Wtsi> heterozygote (IMPC data, www.mousephenotype.org). Dickinson et al. High-throughput discovery of novel developmenta…	BRD2	ENSG00000204256
Bsn	ENSMUSG00000032589	Khimich D et al. Hair cell synaptic ribbons are essential for synchronous auditory signalling. Nature. 2005 Apr 14;434(7035):889-94. doi: 10.1038/nature03418.	BSN	ENSG00000164061
C2cd2l	ENSMUSG00000032120	abnormal auditory brainstem response seen in C2cd2l<em1(IMPC)J> homozygote (IMPC data, www.mousephenotype.org). Dickinson et al. High-throughput discovery of novel developmental phenotypes, Nature. 2016 Sep 22;537(7621):508-514. doi: 10.1038/nature19356. Epub 2016 Sep 14.	C2CD2L	ENSG00000172375
Cachd1	ENSMUSG00000028532	Tian C et al. CACHD1-Deficient Mice Exhibit Hearing and Balance Deficits Associated with a Disruption of Calcium Homeostasis in the Inner Ear. Assoc Res Otolaryngol Abs. 2020; 43:263.	CACHD1	ENSG00000158966
Cacna1d	ENSMUSG00000015968	Platzer J et al. Congenital deafness and sinoatrial node dysfunction in mice lacking class D L-type Ca2+ channels. Cell. 2000 Jul 7;102(1):89-97. doi: 10.1016/s0092-8674(00)00013-1.	CACNA1D	ENSG00000157388
Cacna2d3	ENSMUSG00000021991	Pirone A et al. alpha2delta3 is essential for normal structure and function of auditory nerve synapses and is a novel candidate for auditory processing disorders. J Neurosci. 2014 Jan 8;34(2):434-45. doi: 10.1523/JNEUROSCI.3085-13.2014.	CACNA2D3	ENSG00000157445
Cacnb2	ENSMUSG00000057914	Neef J et al. The Ca2+ channel subunit beta2 regulates Ca2+ channel abundance and function in inner hair cells and is required for hearing. J Neurosci. 2009 Aug 26;29(34):10730-40. doi: 10.1523/JNEUROSCI.1577-09.2009.	CACNB2	ENSG00000165995
Cacng2	ENSMUSG00000019146	Khan Z et al. Abnormal motor behavior and vestibular dysfunction in the stargazer mouse mutant. Neuroscience. 2004;127(3):785-96. doi: 10.1016/j.neuroscience.2004.05.052.; Letts VA et al. The mouse stargazer gene encodes a neuronal Ca2+-channel gamma subunit. Nat Genet. 1998 Aug;19(4):340-7. doi: 10.1038/1228.; Noebels JL et al. Stargazer: a new neurological mutant on chromosome 15 in the mouse w…	CACNG2	ENSG00000166862
Caml	ENSMUSG00000021501	Bryda EC et al. Conditional deletion of calcium-modulating cyclophilin ligand causes deafness in mice. Mamm Genome. 2012 Apr;23(3-4):270-6. doi: 10.1007/s00335-011-9381-z. Epub 2011	CAMLG	ENSG00000164615
Camsap3	ENSMUSG00000044433	Ingham NJ et al. Mouse screen reveals multiple new genes underlying mouse and human hearing loss. PLoS Biol. 2019 Apr 11;17(4):e3000194. doi: 10.1371/journal.pbio.3000194. eCollection 2019 Apr.; increased or absent threshold for auditory brainstem response seen in Camsap3<tm1a(EUCOMM)Wtsi> homozygote (IMPC data, www.mousephenotype.org). Dickinson et al. High-throughput discovery of novel developm…	CAMSAP3	ENSG00000076826
Capzb	ENSMUSG00000028745	Avenarius MR et al. Heterodimeric capping protein is required for stereocilia length and width regulation. J Cell Biol. 2017 Nov 6;216(11):3861-3881. doi: 10.1083/jcb.201704171. Epub 2017	CAPZB	ENSG00000077549
Casp3	ENSMUSG00000031628	Takahashi K et al. Caspase-3-deficiency induces hyperplasia of supporting cells and degeneration of sensory cells resulting in the hearing loss. Brain Res. 2001 Mar 16;894(2):359-67. doi: 10.1016/s0006-8993(01)02123-0.; Makishima T et al. Inner ear dysfunction in caspase-3 deficient mice. BMC Neurosci. 2011 Oct 12;12:102. doi: 10.1186/1471-2202-12-102.	CASP3	ENSG00000164305
Cbln3	ENSMUSG00000040380	abnormal auditory brainstem response seen in Cbln3<tm1.1(KOMP)Vlcg> heterozygote (IMPC data, www.mousephenotype.org). Dickinson et al. High-throughput discovery of novel developmental phenotypes, Nature. 2016 Sep 22;537(7621):508-514. doi: 10.1038/nature19356. Epub 2016 Sep 14.	CBLN3	ENSG00000139899
Ccdc88c	ENSMUSG00000021182	Ozono Y et al. Daple deficiency causes hearing loss in adult mice by inducing defects in cochlear stereocilia and apical microtubules. Sci Rep. 2021 Oct 12;11(1):20224. doi: 10.1038/s41598-021-96232-8.; Bowl MR et al. A large scale hearing loss screen reveals an extensive unexplored genetic landscape for auditory dysfunction. Nat Commun. 2017 Oct 12;8(1):886. doi: 10.1038/s41467-017-00595-4.	CCDC88C	ENSG00000015133
Ccdc92	ENSMUSG00000037979	Bowl MR et al. A large scale hearing loss screen reveals an extensive unexplored genetic landscape for auditory dysfunction. Nat Commun. 2017 Oct 12;8(1):886. doi: 10.1038/s41467-017-00595-4.	CCDC92	ENSG00000119242
Ccn5	ENSMUSG00000027656	increased or absent threshold for auditory brainstem response seen in Ccn5<tm1.1(KOMP)Vlcg> homozygote (IMPC data, www.mousephenotype.org). Dickinson et al. High-throughput discovery of novel developmental phenotypes, Nature. 2016 Sep 22;537(7621):508-514. doi: 10.1038/nature19356. Epub 2016 Sep 14.	CCN5	ENSG00000064205
Cdc37l1	ENSMUSG00000024780	abnormal auditory brainstem response seen in Cdc37l1<em1(IMPC)J> homozygote (IMPC data, www.mousephenotype.org). Dickinson et al. High-throughput discovery of novel developmental phenotypes, Nature. 2016 Sep 22;537(7621):508-514. doi: 10.1038/nature19356. Epub 2016 Sep 14.	CDC37L1	ENSG00000106993
Cdc42	ENSMUSG00000006699	Ueyama T et al. Maintenance of stereocilia and apical junctional complexes by Cdc42 in cochlear hair cells. J Cell Sci. 2014 May 1;127(Pt 9):2040-52. doi: 10.1242/jcs.143602. Epub 2014 Mar	CDC42	ENSG00000070831
Cdca5	ENSMUSG00000024791	abnormal auditory brainstem response seen in Cdca5<tm1.1(KOMP)Vlcg> heterozygote (IMPC data, www.mousephenotype.org). Dickinson et al. High-throughput discovery of novel developmental phenotypes, Nature. 2016 Sep 22;537(7621):508-514. doi: 10.1038/nature19356. Epub 2016 Sep 14.	CDCA5	ENSG00000146670
Cdk14	ENSMUSG00000028926	Ingham NJ et al. Mouse screen reveals multiple new genes underlying mouse and human hearing loss. PLoS Biol. 2019 Apr 11;17(4):e3000194. doi: 10.1371/journal.pbio.3000194. eCollection 2019 Apr.	CDK14	ENSG00000058091
Cdk5rap1	ENSMUSG00000027487	Miwa T et al. Cdk5 regulatory subunit-associated protein 1 knockout mice show hearing loss phenotypically similar to age-related hearing loss. Mol Brain. 2021 May 17;14(1):82. doi: 10.1186/s13041-021-00791-w.	CDK5RAP1	ENSG00000101391
Cdkn1b	ENSMUSG00000003031	Chen P and Segil N. p27(Kip1) links cell proliferation to morphogenesis in the developing organ of Corti. Development. 1999 Apr;126(8):1581-90.; Lowenheim H et al. Gene disruption of p27(Kip1) allows cell proliferation in the postnatal and adult organ of corti. Proc Natl Acad Sci U S A. 1999 Mar 30;96(7):4084-8. doi: 10.1073/pnas.96.7.4084.	CDKN1B	ENSG00000111276
Cdkn2d	ENSMUSG00000096472	Chen P et al. Progressive hearing loss in mice lacking the cyclin-dependent kinase inhibitor Ink4d. Nat Cell Biol. 2003 May;5(5):422-6. doi: 10.1038/ncb976.	CDKN2D	ENSG00000129355
Celsr1	ENSMUSG00000016028	Curtin JA et al. Mutation of Celsr1 disrupts planar polarity of inner ear hair cells and causes severe neural tube defects in the mouse. Curr Biol. 2003 Jul 1;13(13):1129-33. doi: 10.1016/s0960-9822(03)00374-9.	CELSR1	ENSG00000075275
Cep250	ENSMUSG00000038241	increased or absent threshold for auditory brainstem response seen in Cep250<tm1a(EUCOMM)Wtsi> homozygote (IMPC data, www.mousephenotype.org). Dickinson et al. High-throughput discovery of novel developmental phenotypes, Nature. 2016 Sep 22;537(7621):508-514. doi: 10.1038/nature19356. Epub 2016 Sep 14.	CEP250	ENSG00000126001
Cep85l	ENSMUSG00000038594	abnormal auditory brainstem response seen in Cep85l<em1(IMPC)Mbp> homozygote (IMPC data, www.mousephenotype.org). Dickinson et al. High-throughput discovery of novel developmental phenotypes, Nature. 2016 Sep 22;537(7621):508-514. doi: 10.1038/nature19356. Epub 2016 Sep 14.	CEP85L	ENSG00000111860
Ces1f	ENSMUSG00000031725	increased or absent threshold for auditory brainstem response seen in Ces1f<tm1b(KOMP)Wtsi> homozygote (IMPC data, www.mousephenotype.org). Dickinson et al. High-throughput discovery of novel developmental phenotypes, Nature. 2016 Sep 22;537(7621):508-514. doi: 10.1038/nature19356. Epub 2016 Sep 14.	CES1	ENSG00000198848
Cfh	ENSMUSG00000026365	Ig-Izevbekhai K et al. Murine Complement Factor H Mutation May Share Mechanism with Sudden Hearing Loss. Assoc Res Otolaryngol Abs. 2020; 43:14.	CFH	ENSG00000000971
Cga	ENSMUSG00000028298	Karolyi IJ et al. Dietary thyroid hormone replacement ameliorates hearing deficits in hypothyroid mice. Mamm Genome. 2007 Aug;18(8):596-608. doi: 10.1007/s00335-007-9038-0. Epub 2007	CGA	ENSG00000135346
Chd4	ENSMUSG00000063870	Weiss K et al. De Novo Mutations in CHD4, an ATP-Dependent Chromatin Remodeler Gene, Cause an Intellectual Disability Syndrome with Distinctive Dysmorphisms. Am J Hum Genet. 2016 Oct 6;99(4):934-941.doi: 10.1016/j.ajhg.2016.08.001. Epub 2016 Sep 8.; Weiss K et al. The CHD4-related syndrome: a comprehensive investigation of the clinical spectrum, genotype-phenotype correlations, and molecular basi…	CHD4	ENSG00000111642
Chrna9	ENSMUSG00000029205	Vetter DE et al. Role of alpha9 nicotinic ACh receptor subunits in the development and function of cochlear efferent innervation. Neuron. 1999 May;23(1):93-103. doi: 10.1016/s0896-6273(00)80756-4.; Maison SF et al. Efferent protection from acoustic injury is mediated via alpha9 nicotinic acetylcholine receptors on outer hair cells. J Neurosci. 2002 Dec 15;22(24):10838-46.	CHRNA9	ENSG00000174343
Chrnb2	ENSMUSG00000027950	Bao J et al. Requirement of nicotinic acetylcholine receptor subunit beta2 in the maintenance of spiral ganglion neurons during aging. J Neurosci. 2005 Mar 23;25(12):3041-5. doi: 10.1523/JNEUROSCI.5277-04.2005.	CHRNB2	ENSG00000160716
Ckb	ENSMUSG00000001270	Park HC et al. Hair bundles are specialized for ATP delivery via creatine kinase. Neuron. 2007 Feb 1;53(3):371-86. doi: 10.1016/j.neuron.2006.12.021.	CKB	ENSG00000166165
Ckmt1	ENSMUSG00000000308	Streijger F et al. Mice lacking the UbCKmit isoform of creatine kinase reveal slower spatial learning acquisition, diminished exploration and habituation, and reduced acoustic startle reflex responses. Mol Cell Biochem. 2004 Jan-Feb;256-257(1-2):305-18. doi:	CKMT1A, CKMT1B	ENSG00000223572, ENSG00000237289
Cldn11	ENSMUSG00000037625	Gow A et al. Deafness in Claudin 11-null mice reveals the critical contribution of basal cell tight junctions to stria vascularis function. J Neurosci. 2004 Aug 11;24(32):7051-62. doi: 10.1523/JNEUROSCI.1640-04.2004.	CLDN11	ENSG00000013297
Clec16a	ENSMUSG00000068663	Harris BS et al. Curvy tail: a new skeletal mutation that maps to Chromosome 16. MGI Direct Data Submission to Mouse Genome Database (MGD), MGI:5009280, (URL: http://www.informatics.jax.org), 2011.	CLEC16A	ENSG00000038532
Cluh	ENSMUSG00000020741	decreased threshold for auditory brainstem response seen in Cluh<em1(IMPC)Ccpcz> heterozygote (IMPC data, www.mousephenotype.org). Dickinson et al. High-throughput discovery of novel developmental phenotypes, Nature. 2016 Sep 22;537(7621):508-514. doi: 10.1038/nature19356. Epub 2016 Sep 14.	CLUH	ENSG00000132361
Cmah	ENSMUSG00000016756	Hedlund M et al. N-glycolylneuraminic acid deficiency in mice: implications for human biology and evolution. Mol Cell Biol. 2007 Jun;27(12):4340-6. doi: 10.1128/MCB.00379-07. Epub 2007 Apr	CMAHP	ENSG00000168405
Col2a1	ENSMUSG00000022483	Pace JM et al. Disproportionate micromelia (Dmm) in mice caused by a mutation in the C-propeptide coding region of Col2a1. Dev Dyn. 1997 Jan;208(1):25-33.; Donahue LR et al. A missense mutation in the mouse Col2a1 gene causes spondyloepiphyseal dysplasia congenita, hearing loss, and retinoschisis. J Bone Miner Res. 2003 Sep;18(9):1612-21. doi: 10.1359/jbmr.2003.18.9.1612.; Maddox BK et al. Cranio…	COL2A1	ENSG00000139219
Coro1c	ENSMUSG00000004530	Solga R et al. CRN2 binds to TIMP4 and MMP14 and promotes perivascular invasion of glioblastoma cells. Eur J Cell Biol. 2019 Dec;98(5-8):151046. doi: 10.1016/j.ejcb.2019.151046. Epub	CORO1C	ENSG00000110880
Cplx1	ENSMUSG00000033615	Strenzke N et al. Complexin-I is required for high-fidelity transmission at the endbulb of Held auditory synapse. J Neurosci. 2009 Jun 24;29(25):7991-8004. doi: 10.1523/JNEUROSCI.0632-09.2009.	CPLX1	ENSG00000168993
Cs	ENSMUSG00000005683	Johnson KR et al. Association of a citrate synthase missense mutation with age-related hearing loss in A/J mice. Neurobiol Aging. 2012 Aug;33(8):1720-9. doi:	CS	ENSG00000062485
Csf1	ENSMUSG00000014599	Michaelson MD et al. CSF-1 deficiency in mice results in abnormal brain development. Development. 1996 Sep;122(9):2661-72.	CSF1	ENSG00000184371
Csf1r	ENSMUSG00000024621	Dai XM et al. Targeted disruption of the mouse colony-stimulating factor 1 receptor gene results in osteopetrosis, mononuclear phagocyte deficiency, increased primitive Blood. 2002 Jan 1;99(1):111-20. doi: 10.1182/blood.v99.1.111.	CSF1R	ENSG00000182578
Csnk1g2	ENSMUSG00000003345	increased or absent threshold for auditory brainstem response seen in Csnk1g2<tm1b(EUCOMM)Wtsi> homozygote (IMPC data, www.mousephenotype.org). Dickinson et al. High-throughput discovery of novel developmental phenotypes, Nature. 2016 Sep 22;537(7621):508-514. doi: 10.1038/nature19356. Epub 2016 Sep 14.	CSNK1G2	ENSG00000133275
Csnk1g3	ENSMUSG00000073563	Ingham NJ et al. Mouse screen reveals multiple new genes underlying mouse and human hearing loss. PLoS Biol. 2019 Apr 11;17(4):e3000194. doi: 10.1371/journal.pbio.3000194. eCollection 2019 Apr.; increased or absent threshold for auditory brainstem response seen in Csnk1g3<tm1a(EUCOMM)Wtsi> homozygote (IMPC data, www.mousephenotype.org). Dickinson et al. High-throughput discovery of novel developm…	CSNK1G3	ENSG00000151292
Cstb	ENSMUSG00000005054	abnormal auditory brainstem response seen in Cstb<tm1b(EUCOMM)Wtsi> homozygote (IMPC data, www.mousephenotype.org). Dickinson et al. High-throughput discovery of novel developmental phenotypes, Nature. 2016 Sep 22;537(7621):508-514. doi: 10.1038/nature19356. Epub 2016 Sep 14.	CSTB	ENSG00000160213
Ctnnb1	ENSMUSG00000006932	Shi F et al. beta-Catenin is required for hair-cell differentiation in the cochlea. J Neurosci. 2014 May 7;34(19):6470-9. doi: 10.1523/JNEUROSCI.4305-13.2014.	CTNNB1	ENSG00000168036
Ctsd	ENSMUSG00000007891	Harris BS et al. A spontaneous model for neuronal ceroid lipofuscinosis 10. MGI Direct Data Submission to Mouse Genome Database (MGD), MGI:5752221, (URL: http://www.informatics.jax.org), 2016.	CTSD	ENSG00000117984
Cxcr2	ENSMUSG00000026180	Ingham NJ et al. Mouse screen reveals multiple new genes underlying mouse and human hearing loss. PLoS Biol. 2019 Apr 11;17(4):e3000194. doi: 10.1371/journal.pbio.3000194. eCollection 2019 Apr.	CXCR2	ENSG00000180871
Cxxc1	ENSMUSG00000024560	Tung C et al. The Epigenetic Regulator CXXC Finger Protein 1 (Cfp1) is Required to Maintain Mature Differentiated Auditory Hair Cells. Assoc Res Otolaryngol Abs. 2019; 42:441.	CXXC1	ENSG00000154832
Cyb5r2	ENSMUSG00000048065	Bowl MR et al. A large scale hearing loss screen reveals an extensive unexplored genetic landscape for auditory dysfunction. Nat Commun. 2017 Oct 12;8(1):886. doi: 10.1038/s41467-017-00595-4.	CYB5R2	ENSG00000166394
Cyba	ENSMUSG00000006519	Nakano Y et al. Mutation of the Cyba gene encoding p22phox causes vestibular and immune defects in mice. J Clin Invest. 2008 Mar;118(3):1176-85. doi: 10.1172/JCI33835.	CYBA	ENSG00000051523
Cyp17a1	ENSMUSG00000003555	increased or absent threshold for auditory brainstem response seen in Cyp17a1<tm1b(EUCOMM)Wtsi> homozygote (IMPC data, www.mousephenotype.org). Dickinson et al. High-throughput discovery of novel developmental phenotypes, Nature. 2016 Sep 22;537(7621):508-514. doi: 10.1038/nature19356. Epub 2016 Sep 14.	CYP17A1	ENSG00000148795
Cys1	ENSMUSG00000062563	Cho H et al. The molecular and structural basis of hearing impairment in mice with the cpk mutant gene. Ann N Y Acad Sci. 1991;630:262-4. doi: 10.1111/j.1749-6632.1991.tb19599.x.	CYS1	ENSG00000205795
D6Wsu163e	ENSMUSG00000030347	Ingham NJ et al. Mouse screen reveals multiple new genes underlying mouse and human hearing loss. PLoS Biol. 2019 Apr 11;17(4):e3000194. doi: 10.1371/journal.pbio.3000194. eCollection 2019 Apr.; increased or absent threshold for auditory brainstem response seen in D6Wsu163e<tm1b(EUCOMM)Wtsi> homozygote (IMPC data, www.mousephenotype.org). Dickinson et al. High-throughput discovery of novel develo…	C12orf4	ENSG00000047621
Dbnl	ENSMUSG00000020476	decreased threshold for auditory brainstem response seen in Dbnl<tm1b(KOMP)Wtsi> homozygote (IMPC data, www.mousephenotype.org). Dickinson et al. High-throughput discovery of novel developmental phenotypes, Nature. 2016 Sep 22;537(7621):508-514. doi: 10.1038/nature19356. Epub 2016 Sep 14.	DBNL	ENSG00000136279
Dclk1	ENSMUSG00000027797	Ingham et al., Analysis of candidate genes for age-related hearing loss from Genome-wide Association Studies. PD52, ARO 2018 (https://cdn.ymaws.com/aro.site-ym.com/resource/resmgr/mwm2018/Program/2018_ARO_Abstracts_ALL_PAGES.pdf)	DCLK1	ENSG00000133083
Dctd	ENSMUSG00000031562	increased or absent threshold for auditory brainstem response seen in Dctd<em1(IMPC)Marc> homozygote (IMPC data, www.mousephenotype.org). Dickinson et al. High-throughput discovery of novel developmental phenotypes, Nature. 2016 Sep 22;537(7621):508-514. doi: 10.1038/nature19356. Epub 2016 Sep 14.	DCTD	ENSG00000129187
Ddr1	ENSMUSG00000003534	Meyer zum Gottesberge AM et al. Inner ear defects and hearing loss in mice lacking the collagen receptor DDR1. Lab Invest. 2008 Jan;88(1):27-37. doi: 10.1038/labinvest.3700692. Epub 2007 Nov	DDR1	ENSG00000204580
Defb43	ENSMUSG00000075572	increased or absent threshold for auditory brainstem response seen in Defb43<tm1b(KOMP)Wtsi> homozygote (IMPC data, www.mousephenotype.org). Dickinson et al. High-throughput discovery of novel developmental phenotypes, Nature. 2016 Sep 22;537(7621):508-514. doi: 10.1038/nature19356. Epub 2016 Sep 14.	DEFB131A, DEFB131B	ENSG00000186146, ENSG00000225805
Dio2	ENSMUSG00000007682	Ng L et al. Hearing loss and retarded cochlear development in mice lacking type 2 iodothyronine deiodinase. Proc Natl Acad Sci U S A. 2004 Mar 9;101(10):3474-9. doi:	DIO2	ENSG00000211448
Dio3	ENSMUSG00000075707	Kitamura K et al. Ultrastructural findings in the inner ear of Jackson shaker mice. Acta Otolaryngol. 1992;112(4):622-7. doi: 10.3109/00016489209137451.; Ng L et al. A protective role for type 3 deiodinase, a thyroid hormone-inactivating enzyme, in cochlear development and auditory function. Endocrinology. 2009 Apr;150(4):1952-60. doi: 10.1210/en.2008-1419. Epub 2008 Dec	DIO3	ENSG00000197406
Dlx1	ENSMUSG00000041911	Qiu M et al. Role of the Dlx homeobox genes in proximodistal patterning of the branchial arches: mutations of Dlx-1, Dlx-2, and Dlx-1 and -2 alter morphogenesis of Dev Biol. 1997 May 15;185(2):165-84. doi: 10.1006/dbio.1997.8556.; Polley DB et al. Severe hearing loss in Dlxl mutant mice. Hear Res. 2006 Apr;214(1-2):84-8. doi: 10.1016/j.heares.2006.02.008.	DLX1	ENSG00000144355
Dlx5	ENSMUSG00000029755	Merlo GR et al. The Dlx5 homeobox gene is essential for vestibular morphogenesis in the mouse embryo through a BMP4-mediated pathway. Dev Biol. 2002 Aug 1;248(1):157-69. doi: 10.1006/dbio.2002.0713.; Acampora D et al. Craniofacial, vestibular and bone defects in mice lacking the Distal-less-related gene Dlx5. Development. 1999 Sep;126(17):3795-809.	DLX5	ENSG00000105880
Dnajc14	ENSMUSG00000025354	increased or absent threshold for auditory brainstem response seen in Dnajc14<tm1.1(KOMP)Vlcg> homozygote (IMPC data, www.mousephenotype.org). Dickinson et al. High-throughput discovery of novel developmental phenotypes, Nature. 2016 Sep 22;537(7621):508-514. doi: 10.1038/nature19356. Epub 2016 Sep 14.	DNAJC14, AC023055.1	ENSG00000135392, ENSG00000257390
Dnajc5	ENSMUSG00000000826	Schmitz F et al. CSPalpha-deficiency causes massive and rapid photoreceptor degeneration. Proc Natl Acad Sci U S A. 2006 Feb 21;103(8):2926-31. doi:	DNAJC5	ENSG00000101152
Dnase1	ENSMUSG00000005980	Bowl MR et al. A large scale hearing loss screen reveals an extensive unexplored genetic landscape for auditory dysfunction. Nat Commun. 2017 Oct 12;8(1):886. doi: 10.1038/s41467-017-00595-4.	DNASE1	ENSG00000213918
Dnm1	ENSMUSG00000026825	Boumil RM et al. A missense mutation in a highly conserved alternate exon of dynamin-1 causes epilepsy in fitful mice. PLoS Genet. 2010 Aug 5;6(8). doi: 10.1371/journal.pgen.1001046.	DNM1	ENSG00000106976
Dnm3	ENSMUSG00000040265	Liu H and He DZ. Dynamin 3 Is Necessary for Maintaining the Dynamic Structure and Mechanics of Stereocilia Bundles of Cochlear Outer Hair Cells. Assoc Res Otolaryngol Abs. 2020; 43:598.	DNM3	ENSG00000197959
Dnmbp	ENSMUSG00000025195	increased or absent threshold for auditory brainstem response seen in Dnmbp<em1(IMPC)Mbp> homozygote (IMPC data, www.mousephenotype.org). Dickinson et al. High-throughput discovery of novel developmental phenotypes, Nature. 2016 Sep 22;537(7621):508-514. doi: 10.1038/nature19356. Epub 2016 Sep 14.	DNMBP	ENSG00000107554
Dock9	ENSMUSG00000025558	abnormal auditory brainstem response seen in Dock9<em1(IMPC)J> homozygotes (IMPC). Dickinson et al. High-throughput discovery of novel developmental phenotypes, Nature. 2016 Sep 22;537(7621):508-514. doi: 10.1038/nature19356. Epub 2016 Sep 14.	DOCK9	ENSG00000088387
Duox2	ENSMUSG00000068452	Johnson KR et al. Congenital hypothyroidism, dwarfism, and hearing impairment caused by a missense mutation in the mouse dual oxidase 2 gene, Duox2. Mol Endocrinol. 2007 Jul;21(7):1593-602. doi: 10.1210/me.2007-0085. Epub 2007 Apr	DUOX2	ENSG00000140279
Duoxa2	ENSMUSG00000027225	Ingham NJ et al. Mouse screen reveals multiple new genes underlying mouse and human hearing loss. PLoS Biol. 2019 Apr 11;17(4):e3000194. doi: 10.1371/journal.pbio.3000194. eCollection 2019 Apr.; increased or absent threshold for auditory brainstem response seen in Duoxa2<tm1b(KOMP)Wtsi> homozygote (IMPC data, www.mousephenotype.org). Dickinson et al. High-throughput discovery of novel development…	DUOXA2	ENSG00000140274
Dusp6	ENSMUSG00000019960	Li C et al. Dusp6 (Mkp3) is a negative feedback regulator of FGF-stimulated ERK signaling during mouse development. Development. 2007 Jan;134(1):167-76. doi: 10.1242/dev.02701.	DUSP6	ENSG00000139318
Dvl3	ENSMUSG00000003233	Etheridge SL et al. Murine dishevelled 3 functions in redundant pathways with dishevelled 1 and 2 in normal cardiac outflow tract, cochlea, and neural tube development. PLoS Genet. 2008 Nov;4(11):e1000259. doi: 10.1371/journal.pgen.1000259. Epub 2008	DVL3	ENSG00000161202
Dync1li1	ENSMUSG00000032435	Zhang Y and Chai R. DYNC1LI1 is required for auditory hair cell development in mice. Assoc Res Otolaryngol Abs. 2020; 43:259.	DYNC1LI1	ENSG00000144635
Ednra	ENSMUSG00000031616	Sabrautzki S et al. Viable Ednra (Y129F) mice feature human mandibulofacial dysostosis with alopecia (MFDA) syndrome due to the homologue mutation. Mamm Genome. 2016 Dec;27(11-12):587-598. doi: 10.1007/s00335-016-9664-5. Epub	EDNRA	ENSG00000151617
Efnb2	ENSMUSG00000001300	Miko IJ et al. Auditory brainstem responses are impaired in EphA4 and ephrin-B2 deficient mice. Hear Res. 2008 Jan;235(1-2):39-46. doi: 10.1016/j.heares.2007.09.003. Epub 2007; Raft S et al. Ephrin-B2 governs morphogenesis of endolymphatic sac and duct epithelia in the mouse inner ear. Dev Biol. 2014 Jun 1;390(1):51-67. doi: 10.1016/j.ydbio.2014.02.019. Epub 2014	EFNB2	ENSG00000125266
Elmo3	ENSMUSG00000014791	increased or absent threshold for auditory brainstem response seen in Elmo3<tm1.1(KOMP)Vlcg> homozygote (IMPC data, www.mousephenotype.org). Dickinson et al. High-throughput discovery of novel developmental phenotypes, Nature. 2016 Sep 22;537(7621):508-514. doi: 10.1038/nature19356. Epub 2016 Sep 14.	ELMO3	ENSG00000102890
Elmod1	ENSMUSG00000041986	Johnson KR et al. Mutations of the mouse ELMO domain containing 1 gene (Elmod1) link small GTPase signaling to actin cytoskeleton dynamics in hair cell stereocilia. PLoS One. 2012;7(4):e36074. doi: 10.1371/journal.pone.0036074. Epub 2012 Apr 27.; increased or absent threshold for auditory brainstem response seen in Elmod1<tm1b(EUCOMM)Hmgu> homozygote (IMPC data, www.mousephenotype.org). Dickinson…	ELMOD1	ENSG00000110675
Emb	ENSMUSG00000021728	Bowl MR et al. A large scale hearing loss screen reveals an extensive unexplored genetic landscape for auditory dysfunction. Nat Commun. 2017 Oct 12;8(1):886. doi: 10.1038/s41467-017-00595-4.	EMB	ENSG00000170571
Emx2	ENSMUSG00000043969	Rhodes CR et al. The homeobox gene Emx2 underlies middle ear and inner ear defects in the deaf mouse mutant pardon. J Neurocytol. 2003 Nov;32(9):1143-54. doi: 10.1023/B:NEUR.0000021908.98337.91.; Holley M et al. Emx2 and early hair cell development in the mouse inner ear. Dev Biol. 2010 Apr 15;340(2):547-56. doi: 10.1016/j.ydbio.2010.02.004. Epub 2010	EMX2	ENSG00000170370
Enpp1	ENSMUSG00000037370	Harris BS et al. Ages with stiffened joints, A new mutation in Enpp1. MGI Direct Data Submission to Mouse Genome Database (MGD), MGI:3785162, (URL: http://www.informatics.jax.org), 2011.	ENPP1	ENSG00000197594
Epha4	ENSMUSG00000026235	Miko IJ et al. Auditory brainstem responses are impaired in EphA4 and ephrin-B2 deficient mice. Hear Res. 2008 Jan;235(1-2):39-46. doi: 10.1016/j.heares.2007.09.003. Epub 2007	EPHA4	ENSG00000116106
Ephb1	ENSMUSG00000032537	Howard MA et al. Eph receptor deficiencies lead to altered cochlear function. Hear Res. 2003 Apr;178(1-2):118-30. doi: 10.1016/s0378-5955(03)00068-6.	EPHB1	ENSG00000154928
Ephb2	ENSMUSG00000028664	Cowan CA et al. EphB2 guides axons at the midline and is necessary for normal vestibular function. Neuron. 2000 May;26(2):417-30. doi: 10.1016/s0896-6273(00)81174-5.	EPHB2	ENSG00000133216
Ephb3	ENSMUSG00000005958	Howard MA et al. Eph receptor deficiencies lead to altered cochlear function. Hear Res. 2003 Apr;178(1-2):118-30. doi: 10.1016/s0378-5955(03)00068-6.	EPHB3	ENSG00000182580
Epn3	ENSMUSG00000010080	increased or absent threshold for auditory brainstem response seen in Epn3<tm1b(KOMP)Wtsi> homozygote (IMPC data, www.mousephenotype.org). Dickinson et al. High-throughput discovery of novel developmental phenotypes, Nature. 2016 Sep 22;537(7621):508-514. doi: 10.1038/nature19356. Epub 2016 Sep 14.	EPN3	ENSG00000049283
Eps8l1	ENSMUSG00000006154	Bowl MR et al. A large scale hearing loss screen reveals an extensive unexplored genetic landscape for auditory dysfunction. Nat Commun. 2017 Oct 12;8(1):886. doi: 10.1038/s41467-017-00595-4.	EPS8L1	ENSG00000131037
Epyc	ENSMUSG00000019936	Hanada Y et al. Epiphycan is specifically expressed in cochlear supporting cells and is necessary for normal hearing. Biochem Biophys Res Commun. 2017 Oct 21;492(3):379-385. doi:	EPYC	ENSG00000083782
Erbb4	ENSMUSG00000062209	Stankovic K et al. Survival of adult spiral ganglion neurons requires erbB receptor signaling in the inner ear. J Neurosci. 2004 Oct 6;24(40):8651-61. doi: 10.1523/JNEUROSCI.0733-04.2004.	ERBB4	ENSG00000178568
Ercc1	ENSMUSG00000003549	Spoor M et al. Accelerated loss of hearing and vision in the DNA-repair deficient Ercc1(delta/-) mouse. Mech Ageing Dev. 2012 Feb-Mar;133(2-3):59-67. doi: 10.1016/j.mad.2011.12.003.	ERCC1	ENSG00000012061
Ercc6	ENSMUSG00000054051	Nagtegaal AP et al. Cockayne syndrome group B (Csb) and group a (Csa) deficiencies predispose to hearing loss and cochlear hair cell degeneration in mice. J Neurosci. 2015 Mar 11;35(10):4280-6. doi: 10.1523/JNEUROSCI.5063-14.2015.	ERCC6	ENSG00000225830
Ercc8	ENSMUSG00000021694	Nagtegaal AP et al. Cockayne syndrome group B (Csb) and group a (Csa) deficiencies predispose to hearing loss and cochlear hair cell degeneration in mice. J Neurosci. 2015 Mar 11;35(10):4280-6. doi: 10.1523/JNEUROSCI.5063-14.2015.	ERCC8	ENSG00000049167
Erlec1	ENSMUSG00000020311	increased or absent threshold for auditory brainstem response seen in Erlec1<em1(IMPC)Mbp> homozygote (IMPC data, www.mousephenotype.org). Dickinson et al. High-throughput discovery of novel developmental phenotypes, Nature. 2016 Sep 22;537(7621):508-514. doi: 10.1038/nature19356. Epub 2016 Sep 14.	ERLEC1	ENSG00000068912
Espnl	ENSMUSG00000049515	increased or absent threshold for auditory brainstem response seen in Espnl<tm1b(KOMP)Wtsi> homozygote (IMPC data, www.mousephenotype.org). Dickinson et al. High-throughput discovery of novel developmental phenotypes, Nature. 2016 Sep 22;537(7621):508-514. doi: 10.1038/nature19356. Epub 2016 Sep 14.	ESPNL	ENSG00000144488
Esr2	ENSMUSG00000021055	Simonoska R et al. Inner ear pathology and loss of hearing in estrogen receptor-beta deficient mice. J Endocrinol. 2009 Jun;201(3):397-406. doi: 10.1677/JOE-09-0060. Epub 2009 Mar	ESR2	ENSG00000140009
Esrrg	ENSMUSG00000026610	Nolan LS et al. Estrogen-related receptor gamma and hearing function: evidence of a role in humans and mice. Neurobiol Aging. 2013 Aug;34(8):2077.e1-9. doi:	ESRRG	ENSG00000196482
Ewsr1	ENSMUSG00000009079	Bowl MR et al. A large scale hearing loss screen reveals an extensive unexplored genetic landscape for auditory dysfunction. Nat Commun. 2017 Oct 12;8(1):886. doi: 10.1038/s41467-017-00595-4.	EWSR1	ENSG00000182944
Fads3	ENSMUSG00000024664	Ingham NJ et al. Mouse screen reveals multiple new genes underlying mouse and human hearing loss. PLoS Biol. 2019 Apr 11;17(4):e3000194. doi: 10.1371/journal.pbio.3000194. eCollection 2019 Apr.; increased or absent threshold for auditory brainstem response seen in Fads3<tm1b(EUCOMM)Hmgu> homozygote (IMPC data, www.mousephenotype.org). Dickinson et al. High-throughput discovery of novel developmen…	FADS3	ENSG00000221968
Fam107b	ENSMUSG00000026655	Ingham NJ et al. Mouse screen reveals multiple new genes underlying mouse and human hearing loss. PLoS Biol. 2019 Apr 11;17(4):e3000194. doi: 10.1371/journal.pbio.3000194. eCollection 2019 Apr.	FAM107B	ENSG00000065809
Fam166b	ENSMUSG00000042788	increased or absent threshold for auditory brainstem response seen in Fam166b<tm1(KOMP)Wtsi> homozygote (IMPC data, www.mousephenotype.org). Dickinson et al. High-throughput discovery of novel developmental phenotypes, Nature. 2016 Sep 22;537(7621):508-514. doi: 10.1038/nature19356. Epub 2016 Sep 14.	FAM166B	ENSG00000215187
Fam20c	ENSMUSG00000025854	Vogel P et al. Amelogenesis imperfecta and other biomineralization defects in Fam20a and Fam20c null mice. Vet Pathol. 2012 Nov;49(6):998-1017. doi: 10.1177/0300985812453177. Epub 2012 Jun	FAM20C	ENSG00000177706
Fas	ENSMUSG00000024778	Trune DR et al. Autoimmune disease and cochlear pathology in the C3H/lpr strain mouse. Hear Res. 1989 Mar;38(1-2):57-66. doi: 10.1016/0378-5955(89)90128-7.; Kusakari C et al. MRL/MP-lpr/lpr mouse as a model of immune-induced sensorineural hearing loss. Ann Otol Rhinol Laryngol Suppl. 1992 Oct;157:82-6.; Ruckenstein MJ et al. The MRL-lpr/lpr mouse: a potential model of autoimmune inner ear disease…	FAS	ENSG00000026103
Fbxl15	ENSMUSG00000025226	increased or absent threshold for auditory brainstem response seen in Fbxl15<em1(IMPC)Marc> homozygote (IMPC data, www.mousephenotype.org). Dickinson et al. High-throughput discovery of novel developmental phenotypes, Nature. 2016 Sep 22;537(7621):508-514. doi: 10.1038/nature19356. Epub 2016 Sep 14.	FBXL15	ENSG00000107872
Fbxl8	ENSMUSG00000033313	increased or absent threshold for auditory brainstem response seen in Fbxl8<em2(IMPC)Marc> homozygote (IMPC data, www.mousephenotype.org). Dickinson et al. High-throughput discovery of novel developmental phenotypes, Nature. 2016 Sep 22;537(7621):508-514. doi: 10.1038/nature19356. Epub 2016 Sep 14.	FBXL8, AC074143.1	ENSG00000135722, ENSG00000265690
Fbxo11	ENSMUSG00000005371	Hardisty-Hughes RE et al. A mutation in the F-box gene, Fbxo11, causes otitis media in the Jeff mouse. Hum Mol Genet. 2006 Nov 15;15(22):3273-9. doi: 10.1093/hmg/ddl403. Epub 2006 Oct; Hardisty RE et al. The deaf mouse mutant Jeff (Jf) is a single gene model of otitis media. J Assoc Res Otolaryngol. 2003 Jun;4(2):130-8. doi: 10.1007/s10162-002-3015-9.	FBXO11	ENSG00000138081
Fbxo2	ENSMUSG00000041556	Nelson RF et al. Selective cochlear degeneration in mice lacking the F-box protein, Fbx2, a glycoprotein-specific ubiquitin ligase subunit. J Neurosci. 2007 May 9;27(19):5163-71. doi: 10.1523/JNEUROSCI.0206-07.2007.	FBXO2	ENSG00000116661
Fbxo24	ENSMUSG00000089984	increased or absent threshold for auditory brainstem response seen in Fbxo24<em2(IMPC)Marc> homozygote (IMPC data, www.mousephenotype.org). Dickinson et al. High-throughput discovery of novel developmental phenotypes, Nature. 2016 Sep 22;537(7621):508-514. doi: 10.1038/nature19356. Epub 2016 Sep 14.	FBXO24	ENSG00000106336
Fbxo33	ENSMUSG00000035329	Ingham NJ et al. Mouse screen reveals multiple new genes underlying mouse and human hearing loss. PLoS Biol. 2019 Apr 11;17(4):e3000194. doi: 10.1371/journal.pbio.3000194. eCollection 2019 Apr.; increased or absent threshold for auditory brainstem response seen in Fbxo33<tm1b(EUCOMM)Wtsi> homozygote (IMPC data, www.mousephenotype.org). Dickinson et al. High-throughput discovery of novel developme…	FBXO33	ENSG00000165355
Fbxo41	ENSMUSG00000047013	abnormal auditory brainstem response seen in Fbxo41<tm1.1(KOMP)Vlcg> homozygote (IMPC data, www.mousephenotype.org). Dickinson et al. High-throughput discovery of novel developmental phenotypes, Nature. 2016 Sep 22;537(7621):508-514. doi: 10.1038/nature19356. Epub 2016 Sep 14.	FBXO41	ENSG00000163013
Fgf20	ENSMUSG00000031603	Huh SH et al. Differentiation of the lateral compartment of the cochlea requires a temporally restricted FGF20 signal. PLoS Biol. 2012 Jan;10(1):e1001231. doi: 10.1371/journal.pbio.1001231. Epub 2012	FGF20	ENSG00000078579
Fgf23	ENSMUSG00000000182	Lysaght AC et al. FGF23 deficiency leads to mixed hearing loss and middle ear malformation in mice. PLoS One. 2014 Sep 22;9(9):e107681. doi: 10.1371/journal.pone.0107681.	FGF23	ENSG00000118972
Fgf3	ENSMUSG00000031074	Mansour SL. Targeted disruption of int-2 (fgf-3) causes developmental defects in the tail and inner ear. Mol Reprod Dev. 1994 Sep;39(1):62-7; discussion 67-8.; Mansour SL et al. Mice homozygous for a targeted disruption of the proto-oncogene int-2 have developmental defects in the tail and inner ear. Development. 1993 Jan;117(1):13-28.	FGF3	ENSG00000186895
Fgfr1	ENSMUSG00000031565	Pirvola U et al. FGFR1 is required for the development of the auditory sensory epithelium. Neuron. 2002 Aug 15;35(4):671-80. doi: 10.1016/s0896-6273(02)00824-3.	FGFR1	ENSG00000077782
Fgfr2	ENSMUSG00000030849	Pirvola U et al. FGF/FGFR-2(IIIb) signaling is essential for inner ear morphogenesis. J Neurosci. 2000 Aug 15;20(16):6125-34.	FGFR2	ENSG00000066468
Fgfr3	ENSMUSG00000054252	Colvin JS et al. Skeletal overgrowth and deafness in mice lacking fibroblast growth factor receptor 3. Nat Genet. 1996 Apr;12(4):390-7. doi: 10.1038/ng0496-390.	FGFR3	ENSG00000068078
Fhod3	ENSMUSG00000034295	Boussaty EC et al. The Formin Protein Fhod3 Is a Novel Hearing Loss Gene Involved In Regulating Stereocilia Lengths. Assoc Res Otolaryngol Abs. 2019; 42:521.	FHOD3	ENSG00000134775
Fign	ENSMUSG00000075324	Gruneberg H. Two new mutant genes in the house mouse. J Genet 1943;45:22-28;Truslove GM. The anatomy and development of the fidget mouse. J Genet 1956;54:64-86; Cox GA et al. The mouse fidgetin gene defines a new role for AAA family proteins in mammalian development. Nat Genet. 2000 Oct;26(2):198-202. doi: 10.1038/79923.	FIGN	ENSG00000182263
Fos	ENSMUSG00000021250	Paylor R et al. Behavioral assessment of c-fos mutant mice. Brain Res. 1994 Jul 18;651(1-2):275-82. doi: 10.1016/0006-8993(94)90707-2.	FOS	ENSG00000170345
Foxg1	ENSMUSG00000020950	Pauley S et al. Foxg1 is required for morphogenesis and histogenesis of the mammalian inner ear. Dev Dyn. 2006 Sep;235(9):2470-82. doi: 10.1002/dvdy.20839.	FOXG1	ENSG00000176165
Foxo3	ENSMUSG00000048756	Gilels F et al. Mutation of Foxo3 causes adult onset auditory neuropathy and alters cochlear synapse architecture in mice. J Neurosci. 2013 Nov 20;33(47):18409-24. doi: 10.1523/JNEUROSCI.2529-13.2013.; increased or absent threshold for auditory brainstem response seen in Foxo3<tm1.1(KOMP)Vlcg> homozygote (IMPC data, www.mousephenotype.org). Dickinson et al. High-throughput discovery of novel deve…	FOXO3	ENSG00000118689
Frs2	ENSMUSG00000020170	decreased threshold for auditory brainstem response seen in Frs2<tm1b(EUCOMM)Wtsi> heterozygote (IMPC data, www.mousephenotype.org). Dickinson et al. High-throughput discovery of novel developmental phenotypes, Nature. 2016 Sep 22;537(7621):508-514. doi: 10.1038/nature19356. Epub 2016 Sep 14.	FRS2	ENSG00000166225
Fscn2	ENSMUSG00000025380	Shin JB et al. The R109H variant of fascin-2, a developmentally regulated actin crosslinker in hair-cell stereocilia, underlies early-onset hearing loss of DBA/2J mice. J Neurosci. 2010 Jul 21;30(29):9683-94. doi: 10.1523/JNEUROSCI.1541-10.2010.	FSCN2	ENSG00000186765
Fst	ENSMUSG00000021765	Koo H et al. Establishing the Tonotopic Organization of the Mammalian Cochlea. Assoc Res Otolaryngol Abs. 2019; 42:172.	FST	ENSG00000134363
Fzd4	ENSMUSG00000049791	Wang W et al. Hmx2 homeobox gene control of murine vestibular morphogenesis. Development. 2001 Dec;128(24):5017-29.	FZD4	ENSG00000174804
Gabra5	ENSMUSG00000055078	Maison SF et al. Functional role of GABAergic innervation of the cochlea: phenotypic analysis of mice lacking GABA(A) receptor subunits alpha 1, alpha 2, alpha 5, alpha 6, beta J Neurosci. 2006 Oct 4;26(40):10315-26. doi: 10.1523/JNEUROSCI.2395-06.2006.	GABRA5	ENSG00000186297
Gabrb2	ENSMUSG00000007653	Maison SF et al. Functional role of GABAergic innervation of the cochlea: phenotypic analysis of mice lacking GABA(A) receptor subunits alpha 1, alpha 2, alpha 5, alpha 6, beta J Neurosci. 2006 Oct 4;26(40):10315-26. doi: 10.1523/JNEUROSCI.2395-06.2006.	GABRB2	ENSG00000145864
Gabrb3	ENSMUSG00000033676	Maison SF et al. Functional role of GABAergic innervation of the cochlea: phenotypic analysis of mice lacking GABA(A) receptor subunits alpha 1, alpha 2, alpha 5, alpha 6, beta J Neurosci. 2006 Oct 4;26(40):10315-26. doi: 10.1523/JNEUROSCI.2395-06.2006.	GABRB3	ENSG00000166206
Gas2l2	ENSMUSG00000020686	Ingham NJ et al. Mouse screen reveals multiple new genes underlying mouse and human hearing loss. PLoS Biol. 2019 Apr 11;17(4):e3000194. doi: 10.1371/journal.pbio.3000194. eCollection 2019 Apr.; increased or absent threshold for auditory brainstem response seen in Gas2l2<tm1a(KOMP)Wtsi> homozygote (IMPC data, www.mousephenotype.org). Dickinson et al. High-throughput discovery of novel development…	GAS2L2	ENSG00000270765
Gata2	ENSMUSG00000015053	Haugas M et al. Gata2 is required for the development of inner ear semicircular ducts and the surrounding perilymphatic space. Dev Dyn. 2010 Sep;239(9):2452-69. doi: 10.1002/dvdy.22373.; increased or absent threshold for auditory brainstem response seen in Gata2<tm1b(KOMP)Wtsi> heterozygote (IMPC data, www.mousephenotype.org). Dickinson et al. High-throughput discovery of novel developmental phen…	GATA2	ENSG00000179348
Gata3	ENSMUSG00000015619	Karis A et al. Transcription factor GATA-3 alters pathway selection of olivocochlear neurons and affects morphogenesis of the ear. J Comp Neurol. 2001 Jan 22;429(4):615-30. doi:	GATA3	ENSG00000107485
Gbx2	ENSMUSG00000034486	Lin Z et al. Gbx2 is required for the morphogenesis of the mouse inner ear: a downstream candidate of hindbrain signaling. Development. 2005 May;132(10):2309-18. doi: 10.1242/dev.01804. Epub 2005 Apr 13.	GBX2	ENSG00000168505
Gfi1	ENSMUSG00000029275	Wallis D et al. The zinc finger transcription factor Gfi1, implicated in lymphomagenesis, is required for inner ear hair cell differentiation and survival. Development. 2003 Jan;130(1):221-32. doi: 10.1242/dev.00190.	GFI1	ENSG00000162676
Gga1	ENSMUSG00000033128	Bowl MR et al. A large scale hearing loss screen reveals an extensive unexplored genetic landscape for auditory dysfunction. Nat Commun. 2017 Oct 12;8(1):886. doi: 10.1038/s41467-017-00595-4.	GGA1	ENSG00000100083
Ggt1	ENSMUSG00000006345	Ding D et al. N-acetyl-cysteine prevents age-related hearing loss and the progressive loss of inner hair cells in gamma-glutamyl transferase 1 deficient mice. Aging (Albany NY). 2016 Apr;8(4):730-50. doi: 10.18632/aging.100927.	GGT1	ENSG00000100031
Gjc3	ENSMUSG00000056966	Tang W et al. Connexin29 is highly expressed in cochlear Schwann cells, and it is required for the normal development and function of the auditory nerve of mice. J Neurosci. 2006 Feb 15;26(7):1991-9. doi: 10.1523/JNEUROSCI.5055-05.2006.	GJC3	ENSG00000176402
Gne	ENSMUSG00000028479	Yasumoto A et al. Analyses of hearing impairment in GNE V572L point-mutant mice. Assoc Res Otolaryngol Abs. 2020; 43:98.	GNE	ENSG00000159921
Golph3	ENSMUSG00000022200	increased or absent threshold for auditory brainstem response seen in Golph3<em1(IMPC)Tcp> homozygote (IMPC data, www.mousephenotype.org). Dickinson et al. High-throughput discovery of novel developmental phenotypes, Nature. 2016 Sep 22;537(7621):508-514. doi: 10.1038/nature19356. Epub 2016 Sep 14.	GOLPH3	ENSG00000113384
Gpr152	ENSMUSG00000044724	Ingham NJ et al. Mouse screen reveals multiple new genes underlying mouse and human hearing loss. PLoS Biol. 2019 Apr 11;17(4):e3000194. doi: 10.1371/journal.pbio.3000194. eCollection 2019 Apr.; increased or absent threshold for auditory brainstem response seen in Gpr152<tm1b(EUCOMM)Wtsi> homozygote (IMPC data, www.mousephenotype.org). Dickinson et al. High-throughput discovery of novel developme…	GPR152	ENSG00000175514
Gpr156	ENSMUSG00000046961	Kindt KS et al. EMX2-GPR156-Galphai reverses hair cell orientation in mechanosensory epithelia. Nat Commun. 2021 May 17;12(1):2861. doi: 10.1038/s41467-021-22997-1.	GPR156	ENSG00000175697
Gpr50	ENSMUSG00000056380	Bowl MR et al. A large scale hearing loss screen reveals an extensive unexplored genetic landscape for auditory dysfunction. Nat Commun. 2017 Oct 12;8(1):886. doi: 10.1038/s41467-017-00595-4.	GPR50	ENSG00000102195
Gpx1	ENSMUSG00000063856	Ohlemiller KK et al. Targeted mutation of the gene for cellular glutathione peroxidase (Gpx1) increases noise-induced hearing loss in mice. J Assoc Res Otolaryngol. 2000 Nov;1(3):243-54. doi: 10.1007/s101620010043.	GPX1	ENSG00000233276
Grid1	ENSMUSG00000041078	Gao J et al. Orphan glutamate receptor delta1 subunit required for high-frequency hearing. Mol Cell Biol. 2007 Jun;27(12):4500-12. doi: 10.1128/MCB.02051-06. Epub 2007 Apr	GRID1	ENSG00000182771
Gusb	ENSMUSG00000025534	Sands MS et al. Syngeneic bone marrow transplantation reduces the hearing loss associated with murine mucopolysaccharidosis type VII. Blood. 1995 Sep 1;86(5):2033-40.; O'Connor LH et al. Enzyme replacement therapy for murine mucopolysaccharidosis type VII leads to improvements in behavior and auditory function. J Clin Invest. 1998 Apr 1;101(7):1394-400. doi: 10.1172/JCI1773.	GUSB	ENSG00000169919
Hcn1	ENSMUSG00000021730	Horwitz GC et al. HCN channels expressed in the inner ear are necessary for normal balance function. J Neurosci. 2011 Nov 16;31(46):16814-25. doi: 10.1523/JNEUROSCI.3064-11.2011.; decreased threshold for auditory brainstem response seen in Hcn1<em1(IMPC)H> homozygote (IMPC data, www.mousephenotype.org). Dickinson et al. High-throughput discovery of novel developmental phenotypes, Nature. 2016 Sep…	HCN1	ENSG00000164588
Hcn2	ENSMUSG00000020331	Samples R et al. Tremor and reduced lifespan (trls): a new neurological mutation on Chromosome 10. MGI Direct Data Submission to Mouse Genome Database (MGD), MGI:3582957, (URL: http://www.informatics.jax.org), 2005.	HCN2	ENSG00000099822
Herc1	ENSMUSG00000038664	Ingham NJ et al. Mouse screen reveals multiple new genes underlying mouse and human hearing loss. PLoS Biol. 2019 Apr 11;17(4):e3000194. doi: 10.1371/journal.pbio.3000194. eCollection 2019 Apr.; increased or absent threshold for auditory brainstem response seen in Herc1<em3(IMPC)Wtsi> homozygote (IMPC data, www.mousephenotype.org). Dickinson et al. High-throughput discovery of novel developmental…	HERC1	ENSG00000103657
Hes1	ENSMUSG00000022528	Zheng JL et al. Hes1 is a negative regulator of inner ear hair cell differentiation. Development. 2000 Nov;127(21):4551-60.; Zine A et al. Hes1 and Hes5 activities are required for the normal development of the hair cells in the mammalian inner ear. J Neurosci. 2001 Jul 1;21(13):4712-20.	HES1	ENSG00000114315
Hes5	ENSMUSG00000048001	Zine A et al. Hes1 and Hes5 activities are required for the normal development of the hair cells in the mammalian inner ear. J Neurosci. 2001 Jul 1;21(13):4712-20.	HES5	ENSG00000197921
Hipk3	ENSMUSG00000027177	increased or absent threshold for auditory brainstem response seen in Hipk3<tm1b(EUCOMM)Hmgu> homozygote (IMPC data, www.mousephenotype.org). Dickinson et al. High-throughput discovery of novel developmental phenotypes, Nature. 2016 Sep 22;537(7621):508-514. doi: 10.1038/nature19356. Epub 2016 Sep 14.	HIPK3	ENSG00000110422
Hirip3	ENSMUSG00000042606	abnormal auditory brainstem response seen in Hirip3<tm1b(KOMP)Mbp> homozygote (IMPC data, www.mousephenotype.org). Dickinson et al. High-throughput discovery of novel developmental phenotypes, Nature. 2016 Sep 22;537(7621):508-514. doi: 10.1038/nature19356. Epub 2016 Sep 14.	HIRIP3	ENSG00000149929
Hmx2	ENSMUSG00000050100	Wang W et al. Hmx2 homeobox gene control of murine vestibular morphogenesis. Development. 2001 Dec;128(24):5017-29.; decreased threshold for auditory brainstem response seen in Hmx2<tm1.1(KOMP)Vlcg> homozygote (IMPC data, www.mousephenotype.org). Dickinson et al. High-throughput discovery of novel developmental phenotypes, Nature. 2016 Sep 22;537(7621):508-514. doi: 10.1038/nature19356. Epub 2016…	HMX2	ENSG00000188816
Hmx3	ENSMUSG00000040148	Hadrys T et al. Nkx5-1 controls semicircular canal formation in the mouse inner ear. Development. 1998 Jan;125(1):33-9.; Wang W et al. Inner ear and maternal reproductive defects in mice lacking the Hmx3 homeobox gene. Development. 1998 Feb;125(4):621-34.	HMX3	ENSG00000188620
Hoxa1	ENSMUSG00000029844	Lufkin T et al. Disruption of the Hox-1.6 homeobox gene results in defects in a region corresponding to its rostral domain of expression. Cell. 1991 Sep 20;66(6):1105-19. doi: 10.1016/0092-8674(91)90034-v.	HOXA1	ENSG00000105991
Hoxb2	ENSMUSG00000075588	Di Bonito M et al. Assembly of the auditory circuitry by a Hox genetic network in the mouse brainstem. PLoS Genet. 2013;9(2):e1003249. doi: 10.1371/journal.pgen.1003249. Epub 2013 Feb	HOXB2	ENSG00000173917
Hpn	ENSMUSG00000001249	Guipponi M et al. Mice deficient for the type II transmembrane serine protease, TMPRSS1/hepsin, exhibit profound hearing loss. Am J Pathol. 2007 Aug;171(2):608-16. doi: 10.2353/ajpath.2007.070068. Epub 2007	HPN	ENSG00000105707
Ids	ENSMUSG00000035847	Hong SH et al. Auditory characteristics and therapeutic effects of enzyme replacement in mouse model of the mucopolysaccharidosis (MPS) II. Am J Med Genet A. 2012 Sep;158A(9):2131-8. doi: 10.1002/ajmg.a.35498. Epub 2012	IDS, AC244197.3	ENSG00000010404, ENSG00000241489
Idua	ENSMUSG00000033540	Schachern PA et al. Age-related functional and histopathological changes of the ear in the MPS I mouse. Int J Pediatr Otorhinolaryngol. 2007 Feb;71(2):197-203. doi:	IDUA	ENSG00000127415
Ift20	ENSMUSG00000001105	May-Simera HL et al. Ciliary proteins Bbs8 and Ift20 promote planar cell polarity in the cochlea. Development. 2015 Feb 1;142(3):555-66. doi: 10.1242/dev.113696.	IFT20	ENSG00000109083
Ift88	ENSMUSG00000040040	Jones C et al. Ciliary proteins link basal body polarization to planar cell polarity regulation. Nat Genet. 2008 Jan;40(1):69-77. doi: 10.1038/ng.2007.54. Epub 2007 Dec 9.	IFT88	ENSG00000032742
Igf1	ENSMUSG00000020053	Camarero G et al. Delayed inner ear maturation and neuronal loss in postnatal Igf-1-deficient mice. J Neurosci. 2001 Oct 1;21(19):7630-41.	IGF1	ENSG00000017427
Ikzf2	ENSMUSG00000025997	Potter PK et al. Novel gene function revealed by mouse mutagenesis screens for models of age-related disease. Nat Commun. 2016 Aug 18;7:12444. doi: 10.1038/ncomms12444.	IKZF2	ENSG00000030419
Ikzf5	ENSMUSG00000040167	Bowl MR et al. A large scale hearing loss screen reveals an extensive unexplored genetic landscape for auditory dysfunction. Nat Commun. 2017 Oct 12;8(1):886. doi: 10.1038/s41467-017-00595-4.	IKZF5	ENSG00000095574
Il10ra	ENSMUSG00000032089	increased or absent threshold for auditory brainstem response seen in Il10ra<tm1b(KOMP)Wtsi> homozygote (IMPC data, www.mousephenotype.org). Dickinson et al. High-throughput discovery of novel developmental phenotypes, Nature. 2016 Sep 22;537(7621):508-514. doi: 10.1038/nature19356. Epub 2016 Sep 14.	IL10RA	ENSG00000110324
Il1r2	ENSMUSG00000026073	Bowl MR et al. A large scale hearing loss screen reveals an extensive unexplored genetic landscape for auditory dysfunction. Nat Commun. 2017 Oct 12;8(1):886. doi: 10.1038/s41467-017-00595-4.	IL1R2	ENSG00000115590
Insm1	ENSMUSG00000068154	Wiwatpanit T et al. Trans-differentiation of outer hair cells into inner hair cells in the absence of INSM1. Nature. 2018 Nov;563(7733):691-695. doi: 10.1038/s41586-018-0570-8. Epub 2018 Oct	INSM1	ENSG00000173404
Irs1	ENSMUSG00000055980	DeMambro VE et al. A novel spontaneous mutation of Irs1 in mice results in hyperinsulinemia, reduced growth, low bone mass and impaired adipogenesis. J Endocrinol. 2010 Mar;204(3):241-53. doi: 10.1677/JOE-09-0328. Epub 2009 Dec 23.	IRS1	ENSG00000169047
Irs2	ENSMUSG00000038894	Murillo-Cuesta S et al. Insulin receptor substrate 2 (IRS2)-deficient mice show sensorineural hearing loss that is delayed by concomitant protein tyrosine phosphatase 1B (PTP1B) loss Mol Med. 2012 Mar 30;18:260-9. doi: 10.2119/molmed.2011.00328.	IRS2	ENSG00000185950
Isl1	ENSMUSG00000042258	Hilton JM et al. Exome sequencing identifies a missense mutation in Isl1 associated with low penetrance otitis media in dearisch mice. Genome Biol. 2011 Sep 21;12(9):R90. doi: 10.1186/gb-2011-12-9-r90.	ISL1	ENSG00000016082
Itga8	ENSMUSG00000026768	Littlewood Evans A and Muller U. Stereocilia defects in the sensory hair cells of the inner ear in mice deficient in integrin alpha8beta1. Nat Genet. 2000 Apr;24(4):424-8. doi: 10.1038/74286.	ITGA8	ENSG00000077943
Jag1	ENSMUSG00000027276	Kiernan AE et al. The Notch ligand Jagged1 is required for inner ear sensory development. Proc Natl Acad Sci U S A. 2001 Mar 27;98(7):3873-8. doi: 10.1073/pnas.071496998.; Xue Y et al. Embryonic lethality and vascular defects in mice lacking the Notch ligand Jagged1. Hum Mol Genet. 1999 May;8(5):723-30. doi: 10.1093/hmg/8.5.723.; Zine A et al. Notch signaling regulates the pattern of auditory hai…	JAG1	ENSG00000101384
Jag2	ENSMUSG00000002799	Zine A et al. Notch signaling regulates the pattern of auditory hair cell differentiation in mammals. Development. 2000 Aug;127(15):3373-83.; Lanford PJ et al. Notch signalling pathway mediates hair cell development in mammalian cochlea. Nat Genet. 1999 Mar;21(3):289-92. doi: 10.1038/6804.	JAG2	ENSG00000184916
Kcna10	ENSMUSG00000042861	Lee SI et al. A null mutation of mouse Kcna10 causes significant vestibular and mild hearing dysfunction. Hear Res. 2013 Jun;300:1-9. doi: 10.1016/j.heares.2013.02.009. Epub 2013 Mar 22.	KCNA10	ENSG00000143105
Kcnk5	ENSMUSG00000023243	Cazals Y et al. KCNK5 channels mostly expressed in cochlear outer sulcus cells are indispensable for hearing. Nat Commun. 2015 Nov 9;6:8780. doi: 10.1038/ncomms9780.	KCNK5	ENSG00000164626
Kcnma1	ENSMUSG00000063142	Ruttiger L et al. Deletion of the Ca2+-activated potassium (BK) alpha-subunit but not the BKbeta1-subunit leads to progressive hearing loss. Proc Natl Acad Sci U S A. 2004 Aug 31;101(35):12922-7. doi:	KCNMA1	ENSG00000156113
Kif13a	ENSMUSG00000021375	abnormal auditory brainstem response seen in Kif13a<em1(IMPC)Mbp> homozygotes (IMPC). Dickinson et al. High-throughput discovery of novel developmental phenotypes, Nature. 2016 Sep 22;537(7621):508-514. doi: 10.1038/nature19356. Epub 2016 Sep 14.	KIF13A	ENSG00000137177
Kif3a	ENSMUSG00000018395	Sipe CW and Lu X. Kif3a regulates planar polarization of auditory hair cells through both ciliary and non-ciliary mechanisms. Development. 2011 Aug;138(16):3441-9. doi: 10.1242/dev.065961. Epub 2011 Jul 13.	KIF3A	ENSG00000131437
Kif5a	ENSMUSG00000074657	abnormal auditory brainstem response seen in Kif5a<tm1b(EUCOMM)Wtsi> heterozygote (IMPC data, www.mousephenotype.org). Dickinson et al. High-throughput discovery of novel developmental phenotypes, Nature. 2016 Sep 22;537(7621):508-514. doi: 10.1038/nature19356. Epub 2016 Sep 14.	KIF5A	ENSG00000155980
Kit	ENSMUSG00000005672	Deol MS. The origin of the acoustic ganglion and effects of the gene dominant spotting (Wv) in the mouse. J Embryol Exp Morphol. 1970 Jun;23(3):773-84.; Geissler EN et al. The dominant-white spotting (W) locus of the mouse encodes the c-kit proto-oncogene. Cell. 1988 Oct 7;55(1):185-92. doi: 10.1016/0092-8674(88)90020-7.; Steel KP et al. Strial dysfunction in mice with cochleo-saccular abnormalit…	KIT	ENSG00000157404
Kl	ENSMUSG00000058488	Esapa CT et al. N-ethyl-N-Nitrosourea (ENU) induced mutations within the klotho gene lead to ectopic calcification and reduced lifespan in mouse models. PLoS One. 2015 Apr 10;10(4):e0122650. doi: 10.1371/journal.pone.0122650.	KL	ENSG00000133116
Klc2	ENSMUSG00000024862	Ingham NJ et al. Mouse screen reveals multiple new genes underlying mouse and human hearing loss. PLoS Biol. 2019 Apr 11;17(4):e3000194. doi: 10.1371/journal.pbio.3000194. eCollection 2019 Apr.; increased or absent threshold for auditory brainstem response seen in Klc2<tm1e(EUCOMM)Wtsi> homozygote (IMPC data, www.mousephenotype.org). Dickinson et al. High-throughput discovery of novel development…	KLC2	ENSG00000174996
Klhdc7b	ENSMUSG00000091680	increased or absent threshold for auditory brainstem response seen in Klhdc7b<em1(IMPC)H> homozygote (IMPC data, www.mousephenotype.org). Dickinson et al. High-throughput discovery of novel developmental phenotypes, Nature. 2016 Sep 22;537(7621):508-514. doi: 10.1038/nature19356. Epub 2016 Sep 14.	KLHDC7B	ENSG00000130487
Klhl18	ENSMUSG00000054792	Ingham NJ et al. Mouse screen reveals multiple new genes underlying mouse and human hearing loss. PLoS Biol. 2019 Apr 11;17(4):e3000194. doi: 10.1371/journal.pbio.3000194. eCollection 2019 Apr.	KLHL18	ENSG00000114648
Klk5	ENSMUSG00000074155	increased or absent threshold for auditory brainstem response seen in Klk5<tm2b(KOMP)Wtsi> homozygote (IMPC data, www.mousephenotype.org). Dickinson et al. High-throughput discovery of novel developmental phenotypes, Nature. 2016 Sep 22;537(7621):508-514. doi: 10.1038/nature19356. Epub 2016 Sep 14.	KLK5	ENSG00000167754
Krtcap2	ENSMUSG00000042747	abnormal auditory brainstem response seen in Krtcap2<em1(IMPC)J> homozygote (IMPC data, www.mousephenotype.org). Dickinson et al. High-throughput discovery of novel developmental phenotypes, Nature. 2016 Sep 22;537(7621):508-514. doi: 10.1038/nature19356. Epub 2016 Sep 14.	KRTCAP2	ENSG00000163463
Lama2	ENSMUSG00000019899	Pillers DA et al. Hearing loss in the laminin-deficient dy mouse model of congenital muscular dystrophy. Mol Genet Metab. 2002 Jul;76(3):217-24. doi: 10.1016/s1096-7192(02)00039-2.	LAMA2	ENSG00000196569
Large1	ENSMUSG00000004383	Mathews KD et al. Phenotypic and pathologic evaluation of the myd mouse. A candidate model for facioscapulohumeral dystrophy. J Neuropathol Exp Neurol. 1995 Jul;54(4):601-6. doi: 10.1093/whq/54.4.601.; Grewal PK et al. Mutant glycosyltransferase and altered glycosylation of alpha-dystroglycan in the myodystrophy mouse. Nat Genet. 2001 Jun;28(2):151-4. doi: 10.1038/88865.	LARGE1	ENSG00000133424
Lats1	ENSMUSG00000040021	Nishiyama T et al. LATS1 Deficiency Cause Congenital Hearing Loss Associated with Mouse Cochlea Abnormally. Assoc Res Otolaryngol Abs. 2020; 43:401.	LATS1	ENSG00000131023
Lbh	ENSMUSG00000024063	Li Y et al. Transcription Co-Factor LBH Is Necessary for Maintenance of Stereocilia Bundles and Survival of Cochlear Hair Cells. Assoc Res Otolaryngol Abs. 2020; 43:597.	LBH	ENSG00000213626
Ldhb	ENSMUSG00000030246	Tian C et al. Suppressed expression of LDHB promotes age-related hearing loss via aerobic glycolysis. Cell Death Dis. 2020 May 15;11(5):375.doi: 10.1038/s41419-020-2577-y.; Kim YS et al. Early onset of age related hearing loss in LDHB knock out mouse. Assoc Res Otolaryngol Abs. 2018; 41:198.	LDHB	ENSG00000111716
Lfng	ENSMUSG00000029570	Zhang N and Gridley T. Defects in somite formation in lunatic fringe-deficient mice. Nature. 1998 Jul 23;394(6691):374-7. doi: 10.1038/28625.; Zhang N et al. A mutation in the Lunatic fringe gene suppresses the effects of a Jagged2 mutation on inner hair cell development in the cochlea. Curr Biol. 2000 Jun 1;10(11):659-62. doi: 10.1016/s0960-9822(00)00522-4.	LFNG	ENSG00000106003
Lgals3	ENSMUSG00000050335	Zhang C et al. Sex-Dependent Deterioration of Auditory Function With Age in Galectin-3 Deficient Mice. Assoc Res Otolaryngol Abs. 2021; 44:421.	LGALS3	ENSG00000131981
Lin28b	ENSMUSG00000063804	Prajapati M and Doetzlhofer A. The Role of LIN28B and let-7 miRNAs in Cochlear Tonotopic Specialization. Assoc Res Otolaryngol Abs. 2018; 41:268.	LIN28B	ENSG00000187772
Lmna	ENSMUSG00000028063	Zhang Y et al. Pathological features in the LmnaDhe/+ mutant mouse provide a novel model of human otitis media and laminopathies. Am J Pathol. 2012 Sep;181(3):761-74. doi: 10.1016/j.ajpath.2012.05.031. Epub 2012	LMNA	ENSG00000160789
Lmo4	ENSMUSG00000028266	Deng M et al. Requirement for Lmo4 in the vestibular morphogenesis of mouse inner ear. Dev Biol. 2010 Feb 1;338(1):38-49. doi: 10.1016/j.ydbio.2009.11.003. Epub 2009	LMO4	ENSG00000143013
Lmx1a	ENSMUSG00000026686	Lyon MF. Linkage relations and some pleiotropic effects of the dreher mutant of the house mouse. Genet Res. 1961;2:92-95.; DEOL MS. THE ORIGIN OF THE ABNORMALITIES OF THE INNER EAR IN DREHER MICE. J Embryol Exp Morphol. 1964 Dec;12:727-33.; Millonig JH et al. The mouse Dreher gene Lmx1a controls formation of the roof plate in the vertebrate CNS. Nature. 2000 Feb 17;403(6771):764-9. doi: 10.1038/3…	LMX1A	ENSG00000162761
Lrig1	ENSMUSG00000030029	Ingham NJ et al. Mouse screen reveals multiple new genes underlying mouse and human hearing loss. PLoS Biol. 2019 Apr 11;17(4):e3000194. doi: 10.1371/journal.pbio.3000194. eCollection 2019 Apr.; Del Rio T et al. In vivo analysis of Lrig genes reveals redundant and independent functions in the inner ear. PLoS Genet. 2013;9(9):e1003824. doi: 10.1371/journal.pgen.1003824. Epub 2013 Sep	LRIG1	ENSG00000144749
Lrig2	ENSMUSG00000032913	Del Rio T et al. In vivo analysis of Lrig genes reveals redundant and independent functions in the inner ear. PLoS Genet. 2013;9(9):e1003824. doi: 10.1371/journal.pgen.1003824. Epub 2013 Sep	LRIG2	ENSG00000198799
Lrig3	ENSMUSG00000020105	Abraira VE et al. Cross-repressive interactions between Lrig3 and netrin 1 shape the architecture of the inner ear. Development. 2008 Dec;135(24):4091-9. doi: 10.1242/dev.029330. Epub 2008 Nov 12.	LRIG3	ENSG00000139263
Lrp2	ENSMUSG00000027070	Konig O et al. Estrogen and the inner ear: megalin knockout mice suffer progressive hearing loss. FASEB J. 2008 Feb;22(2):410-7. doi: 10.1096/fj.07-9171com. Epub 2007 Sep 10.	LRP2	ENSG00000081479
Lrrtm3	ENSMUSG00000042846	Choi HS et al. Sensorineural hearing loss in Lrrtm3 mutant mice, a model for autism spectrum disorder. Assoc Res Otolaryngol Abs. 2019; 42:59.	LRRTM3	ENSG00000198739
Lsm1	ENSMUSG00000037296	abnormal auditory brainstem response seen in Lsm1<tm1b(EUCOMM)Hmgu> homozygote (IMPC data, www.mousephenotype.org). Dickinson et al. High-throughput discovery of novel developmental phenotypes, Nature. 2016 Sep 22;537(7621):508-514. doi: 10.1038/nature19356. Epub 2016 Sep 14.	LSM1	ENSG00000175324
Lsm14a	ENSMUSG00000066568	increased or absent threshold for auditory brainstem response seen in Lsm14a<tm1b(KOMP)Wtsi> heterozygote (IMPC data, www.mousephenotype.org). Dickinson et al. High-throughput discovery of novel developmental phenotypes, Nature. 2016 Sep 22;537(7621):508-514. doi: 10.1038/nature19356. Epub 2016 Sep 14.	LSM14A	ENSG00000257103
Mafb	ENSMUSG00000074622	Hertwig, P. Neue Mutationen und Koppelungsgruppen bei der Hausmaus. Z Indukt Abstamm Vererbungsl. 1942;80:220-246; Cordes SP and Barsh GS. The mouse segmentation gene kr encodes a novel basic domain-leucine zipper transcription factor. Cell. 1994 Dec 16;79(6):1025-34. doi: 10.1016/0092-8674(94)90033-7.; DEOL MS. THE ABNORMALITIES OF THE INNER EAR IN KREISLER MICE. J Embryol Exp Morphol. 1964 Sep;…	MAFB	ENSG00000204103
Mag	ENSMUSG00000036634	abnormal auditory brainstem response seen in Mag<tm1.1(KOMP)Vlcg> homozygote (IMPC data, www.mousephenotype.org). Dickinson et al. High-throughput discovery of novel developmental phenotypes, Nature. 2016 Sep 22;537(7621):508-514. doi: 10.1038/nature19356. Epub 2016 Sep 14.	MAG	ENSG00000105695
Manf	ENSMUSG00000032575	Herranen A et al. Deficiency of the ER-stress-regulator MANF triggers progressive outer hair cell death and hearing loss. Cell Death Dis. 2020 Feb 6;11(2):100. doi: 10.1038/s41419-020-2286-6.	MANF	ENSG00000145050
Map1a	ENSMUSG00000027254	Ikeda A et al. Microtubule-associated protein 1A is a modifier of tubby hearing (moth1). Nat Genet. 2002 Apr;30(4):401-5. doi: 10.1038/ng838. Epub 2002 Feb 4.; Ikeda A et al. Genetic modification of hearing in tubby mice: evidence for the existence of a major gene (moth1) which protects tubby mice from hearing loss. Hum Mol Genet. 1999 Sep;8(9):1761-7. doi: 10.1093/hmg/8.9.1761.	MAP1A	ENSG00000166963
Map1s	ENSMUSG00000019261	Tan W et al. Microtubule-Associated Protein 1S (MAP1S) is Required for Normal OHC Electromotility and Hearing. Assoc Res Otolaryngol Abs. 2020; 43:635.	MAP1S	ENSG00000130479
Map3k1	ENSMUSG00000021754	Yousaf R et al. MAP3K1 function is essential for cytoarchitecture of the mouse organ of Corti and survival of auditory hair cells. Dis Model Mech. 2015 Dec;8(12):1543-53. doi: 10.1242/dmm.023077. Epub 2015 Oct; Parker A et al. The goya mouse mutant reveals distinct newly identified roles for MAP3K1 in the development and survival of cochlear sensory hair cells. Dis Model Mech. 2015 Dec;8(12):1555…	MAP3K1	ENSG00000095015
Map3k4	ENSMUSG00000014426	Haque K et al. MEKK4 Signaling Regulates Sensory Cell Development and Function in the Mouse Inner Ear. J Neurosci. 2016 Jan 27;36(4):1347-61. doi: 10.1523/JNEUROSCI.1853-15.2016.	MAP3K4	ENSG00000085511
Maz	ENSMUSG00000030678	increased or absent threshold for auditory brainstem response seen in Maz<em1(IMPC)Ics> heterozygote (IMPC data, www.mousephenotype.org). Dickinson et al. High-throughput discovery of novel developmental phenotypes, Nature. 2016 Sep 22;537(7621):508-514. doi: 10.1038/nature19356. Epub 2016 Sep 14.	MAZ	ENSG00000103495
Mbp	ENSMUSG00000041607	Fujiyoshi T et al. Restoration of brain stem auditory-evoked potentials by gene transfer in shiverer mice. Ann Otol Rhinol Laryngol. 1994 Jun;103(6):449-56. doi:	MBP	ENSG00000197971
Mcidas	ENSMUSG00000074651	increased or absent threshold for auditory brainstem response seen in Mcidas<em2(IMPC)Tcp> homozygote (IMPC data, www.mousephenotype.org). Dickinson et al. High-throughput discovery of novel developmental phenotypes, Nature. 2016 Sep 22;537(7621):508-514. doi: 10.1038/nature19356. Epub 2016 Sep 14.	MCIDAS	ENSG00000234602
Mcoln3	ENSMUSG00000036853	Cloudman AM and Bunker LE. The varitint-waddler mouse. J Hered. 1945;36:258-263; Deol MS. The anomalies of the labyrinth of the mutants varitint-waddler, shaker-2 and jerker in the mouse. J Genet. 1954;52:562-588; Cable J and Steel KP. Combined cochleo-saccular and neuroepithelial abnormalities in the Varitint-waddler-J (VaJ) mouse. Hear Res. 1998 Sep;123(1-2):125-36. doi: 10.1016/s0378-5955(98)0…	MCOLN3	ENSG00000055732
Mcph1	ENSMUSG00000039842	Chen J et al. Mcph1-deficient mice reveal a role for MCPH1 in otitis media. PLoS One. 2013;8(3):e58156. doi: 10.1371/journal.pone.0058156. Epub 2013 Mar 13.; Ingham NJ et al. Mouse screen reveals multiple new genes underlying mouse and human hearing loss. PLoS Biol. 2019 Apr 11;17(4):e3000194. doi: 10.1371/journal.pbio.3000194. eCollection 2019 Apr.	MCPH1	ENSG00000147316
Mcu	ENSMUSG00000009647	Manikandan M et al. Mitochondrial calcium uniporter is essential for hearing and hair cell preservation in congenic FVB/NJ mice. Sci Rep. 2021 May 6;11(1):9660. doi: 10.1038/s41598-021-88841-0.	MCU	ENSG00000156026
Mdk	ENSMUSG00000027239	Zou P et al. Mice doubly deficient in the midkine and pleiotrophin genes exhibit deficits in the expression of beta-tectorin gene and in auditory response. Lab Invest. 2006 Jul;86(7):645-53. doi: 10.1038/labinvest.3700428. Epub 2006 Apr	MDK	ENSG00000110492
Mecom	ENSMUSG00000027684	Parkinson N et al. Mutation at the Evi1 locus in Junbo mice causes susceptibility to otitis media. PLoS Genet. 2006 Oct 6;2(10):e149. doi: 10.1371/journal.pgen.0020149.	MECOM	ENSG00000085276
Med25	ENSMUSG00000002968	increased or absent threshold for auditory brainstem response seen in Med25<tm1b(KOMP)Wtsi> heterozygote (IMPC data, www.mousephenotype.org). Dickinson et al. High-throughput discovery of novel developmental phenotypes, Nature. 2016 Sep 22;537(7621):508-514. doi: 10.1038/nature19356. Epub 2016 Sep 14.	MED25	ENSG00000104973
Med28	ENSMUSG00000015804	Bowl MR et al. A large scale hearing loss screen reveals an extensive unexplored genetic landscape for auditory dysfunction. Nat Commun. 2017 Oct 12;8(1):886. doi: 10.1038/s41467-017-00595-4.	MED28	ENSG00000118579
Mettl5	ENSMUSG00000051730	abnormal auditory brainstem response seen in Mettl5<em1(IMPC)Hmgu> heterozygote, homozygotes (IMPC). Dickinson et al. High-throughput discovery of novel developmental phenotypes, Nature. 2016 Sep 22;537(7621):508-514. doi: 10.1038/nature19356. Epub 2016 Sep 14.	METTL5	ENSG00000138382
Mgrn1	ENSMUSG00000022517	increased or absent threshold for auditory brainstem response seen in Mgrn1<em1(IMPC)Tcp> homozygote (IMPC data, www.mousephenotype.org). Dickinson et al. High-throughput discovery of novel developmental phenotypes, Nature. 2016 Sep 22;537(7621):508-514. doi: 10.1038/nature19356. Epub 2016 Sep 14.	MGRN1	ENSG00000102858
Mif	ENSMUSG00000033307	Bank LM et al. Macrophage migration inhibitory factor acts as a neurotrophin in the developing inner ear. Development. 2012 Dec;139(24):4666-74. doi: 10.1242/dev.066647.	MIF	ENSG00000240972
Minar2	ENSMUSG00000050875	Ingham NJ et al. Mouse screen reveals multiple new genes underlying mouse and human hearing loss. PLoS Biol. 2019 Apr 11;17(4):e3000194. doi: 10.1371/journal.pbio.3000194. eCollection 2019 Apr.; increased or absent threshold for auditory brainstem response seen in Minar2<tm1b(KOMP)Wtsi> homozygote (IMPC data, www.mousephenotype.org). Dickinson et al. High-throughput discovery of novel development…	MINAR2	ENSG00000186367
Mir122	ENSMUSG00000065402	Ingham NJ et al. Mouse screen reveals multiple new genes underlying mouse and human hearing loss. PLoS Biol. 2019 Apr 11;17(4):e3000194. doi: 10.1371/journal.pbio.3000194. eCollection 2019 Apr.	MIR122	ENSG00000284440
Mir182	ENSMUSG00000076361	Lewis MA et al. Hearing impairment due to Mir183/96/182 mutations suggests both loss and gain of function effects. Dis Model Mech. 2020 Dec 14. pii: dmm.047225. doi: 10.1242/dmm.047225.	MIR182	ENSG00000207990
Mirlet7g	ENSMUSG00000065440	Prajapati M and Doetzlhofer A. The Role of LIN28B and let-7 miRNAs in Cochlear Tonotopic Specialization. Assoc Res Otolaryngol Abs. 2018; 41:268.	MIRLET7G	ENSG00000199150
Mkks	ENSMUSG00000027274	Ross AJ et al. Disruption of Bardet-Biedl syndrome ciliary proteins perturbs planar cell polarity in vertebrates. Nat Genet. 2005 Oct;37(10):1135-40. doi: 10.1038/ng1644. Epub 2005 Sep 18.	MKKS	ENSG00000125863
Mkrn2	ENSMUSG00000000439	Ingham NJ et al. Mouse screen reveals multiple new genes underlying mouse and human hearing loss. PLoS Biol. 2019 Apr 11;17(4):e3000194. doi: 10.1371/journal.pbio.3000194. eCollection 2019 Apr.; increased or absent threshold for auditory brainstem response seen in Mkrn2<tm1b(KOMP)Wtsi> homozygote (IMPC data, www.mousephenotype.org). Dickinson et al. High-throughput discovery of novel developmenta…	MKRN2	ENSG00000075975
Mmp14	ENSMUSG00000000957	Palmer K et al. Discovery and characterization of spontaneous mouse models of craniofacial dysmorphology. Dev Biol. 2016 Jul 15;415(2):216-227. doi: 10.1016/j.ydbio.2015.07.023. Epub 2015; Curtain MM and Donahue LR. A possible new mutation to the Mmp14 gene. MGI Direct Data Submission to Mouse Genome Database (MGD), MGI:3763359, (URL: http://www.informatics.jax.org), 2007.	MMP14	ENSG00000157227
Mos	ENSMUSG00000078365	Rauch SD. Malformation and degeneration in the inner ear of mos transgenic mice. Ann Otol Rhinol Laryngol. 1992 May;101(5):430-6. doi: 10.1177/000348949210100510.; Propst F et al. Neuropathological changes in transgenic mice carrying copies of a transcriptionally activated Mos protooncogene. Proc Natl Acad Sci U S A. 1990 Dec;87(24):9703-7. doi: 10.1073/pnas.87.24.9703.	MOS	ENSG00000172680
Mpdz	ENSMUSG00000028402	Bowl MR et al. A large scale hearing loss screen reveals an extensive unexplored genetic landscape for auditory dysfunction. Nat Commun. 2017 Oct 12;8(1):886. doi: 10.1038/s41467-017-00595-4.	MPDZ	ENSG00000107186
Mpv17	ENSMUSG00000107283	Muller M et al. Loss of auditory function in transgenic Mpv17-deficient mice. Hear Res. 1997 Dec;114(1-2):259-63. doi: 10.1016/s0378-5955(97)00175-5.; Viscomi C et al. Early-onset liver mtDNA depletion and late-onset proteinuric nephropathy in Mpv17 knockout mice. Hum Mol Genet. 2009 Jan 1;18(1):12-26. doi: 10.1093/hmg/ddn309. Epub 2008 Sep 24.; Meyer zum Gottesberge AM et al. Inner ear defect si…	MPV17	ENSG00000115204
Mreg	ENSMUSG00000039395	abnormal auditory brainstem response seen in Mreg<tm1b(EUCOMM)Hmgu> homozygote (IMPC data, www.mousephenotype.org). Dickinson et al. High-throughput discovery of novel developmental phenotypes, Nature. 2016 Sep 22;537(7621):508-514. doi: 10.1038/nature19356. Epub 2016 Sep 14.	MREG	ENSG00000118242
mt-Tr	ENSMUSG00000064361	Johnson KR et al. A nuclear-mitochondrial DNA interaction affecting hearing impairment in mice. Nat Genet. 2001 Feb;27(2):191-4. doi: 10.1038/84831.	MT-TR	ENSG00000210174
Myc	ENSMUSG00000022346	Wei K et al. Neural crest cell deficiency of c-myc causes skull and hearing defects. Genesis. 2007 Jun;45(6):382-90. doi: 10.1002/dvg.20304.	MYC	ENSG00000136997
Mycn	ENSMUSG00000037169	Dominguez-Frutos E et al. N-myc controls proliferation, morphogenesis, and patterning of the inner ear. J Neurosci. 2011 May 11;31(19):7178-89. doi: 10.1523/JNEUROSCI.0785-11.2011.; Kopecky B et al. Conditional deletion of N-Myc disrupts neurosensory and non-sensory development of the ear. Dev Dyn. 2011 Jun;240(6):1373-90. doi: 10.1002/dvdy.22620. Epub 2011 Mar 29.	MYCN	ENSG00000134323
Myh1	ENSMUSG00000056328	Bowl MR et al. A large scale hearing loss screen reveals an extensive unexplored genetic landscape for auditory dysfunction. Nat Commun. 2017 Oct 12;8(1):886. doi: 10.1038/s41467-017-00595-4.	MYH1	ENSG00000109061
Myo18b	ENSMUSG00000072720	abnormal auditory brainstem response seen in Myo18b<em2(IMPC)Ics> heterozygote (IMPC data, www.mousephenotype.org). Dickinson et al. High-throughput discovery of novel developmental phenotypes, Nature. 2016 Sep 22;537(7621):508-514. doi: 10.1038/nature19356. Epub 2016 Sep 14.	MYO18B	ENSG00000133454
Naglu	ENSMUSG00000001751	Heldermon CD et al. Development of sensory, motor and behavioral deficits in the murine model of Sanfilippo syndrome type B. PLoS One. 2007 Aug 22;2(8):e772. doi: 10.1371/journal.pone.0000772.	NAGLU	ENSG00000108784
Nav2	ENSMUSG00000052512	Peeters PJ et al. Sensory deficits in mice hypomorphic for a mammalian homologue of unc-53. Brain Res Dev Brain Res. 2004 Jun 21;150(2):89-101. doi:	NAV2	ENSG00000166833
Nectin1	ENSMUSG00000032012	Togashi H et al. Nectins establish a checkerboard-like cellular pattern in the auditory epithelium. Science. 2011 Aug 26;333(6046):1144-7. doi: 10.1126/science.1208467. Epub 2011	NECTIN1	ENSG00000110400
Nectin3	ENSMUSG00000022656	Togashi H et al. Nectins establish a checkerboard-like cellular pattern in the auditory epithelium. Science. 2011 Aug 26;333(6046):1144-7. doi: 10.1126/science.1208467. Epub 2011	NECTIN3	ENSG00000177707
Nedd4l	ENSMUSG00000024589	Bowl MR et al. A large scale hearing loss screen reveals an extensive unexplored genetic landscape for auditory dysfunction. Nat Commun. 2017 Oct 12;8(1):886. doi: 10.1038/s41467-017-00595-4.	NEDD4L	ENSG00000049759
Nek5	ENSMUSG00000037738	Potter PK et al. Novel gene function revealed by mouse mutagenesis screens for models of age-related disease. Nat Commun. 2016 Aug 18;7:12444. doi: 10.1038/ncomms12444.	NEK5	ENSG00000197168
Neu1	ENSMUSG00000007038	Wu X et al. Vacuolization and alterations of lysosomal membrane proteins in cochlear marginal cells contribute to hearing loss in neuraminidase 1-deficient mice. Biochim Biophys Acta. 2010 Feb;1802(2):259-68. doi: 10.1016/j.bbadis.2009.10.008.	NEU1	ENSG00000204386
Neurod1	ENSMUSG00000034701	Kim WY et al. NeuroD-null mice are deaf due to a severe loss of the inner ear sensory neurons during development. Development. 2001 Feb;128(3):417-26.	NEUROD1	ENSG00000162992
Neurog1	ENSMUSG00000048904	Ma Q et al. Neurogenin 1 null mutant ears develop fewer, morphologically normal hair cells in smaller sensory epithelia devoid of innervation. J Assoc Res Otolaryngol. 2000 Sep;1(2):129-43. doi: 10.1007/s101620010017.	NEUROG1	ENSG00000181965
Nf2	ENSMUSG00000009073	Kempfle J et al. Sensorineural Hearing Loss in a Mouse Model of Neurofibromatosis Type 2 is Associated With Auditory Synaptopathy. Assoc Res Otolaryngol Abs. 2021; 44:394.	NF2	ENSG00000186575
Nfatc3	ENSMUSG00000031902	Bowl MR et al. A large scale hearing loss screen reveals an extensive unexplored genetic landscape for auditory dysfunction. Nat Commun. 2017 Oct 12;8(1):886. doi: 10.1038/s41467-017-00595-4.	NFATC3	ENSG00000072736
Nfkb1	ENSMUSG00000028163	Lang H et al. Nuclear factor kappaB deficiency is associated with auditory nerve degeneration and increased noise-induced hearing loss. J Neurosci. 2006 Mar 29;26(13):3541-50. doi: 10.1523/JNEUROSCI.2488-05.2006.	NFKB1	ENSG00000109320
Ngfr	ENSMUSG00000000120	Sato T et al. Progressive hearing loss in mice carrying a mutation in the p75 gene. Brain Res. 2006 May 26;1091(1):224-34. doi: 10.1016/j.brainres.2005.12.104. Epub	NGFR	ENSG00000064300
Nin	ENSMUSG00000021068	Bowl MR et al. A large scale hearing loss screen reveals an extensive unexplored genetic landscape for auditory dysfunction. Nat Commun. 2017 Oct 12;8(1):886. doi: 10.1038/s41467-017-00595-4.	NIN	ENSG00000100503
Nisch	ENSMUSG00000021910	Crompton M et al. A mutation in Nischarin causes otitis media via LIMK1 and NF-kappaB pathways. PLoS Genet. 2017 Aug 14;13(8):e1006969. doi: 10.1371/journal.pgen.1006969.	NISCH	ENSG00000010322
Nlk	ENSMUSG00000017376	abnormal auditory brainstem response seen in Nlk<tm2b(KOMP)Wtsi> heterozygote (IMPC data, www.mousephenotype.org). Dickinson et al. High-throughput discovery of novel developmental phenotypes, Nature. 2016 Sep 22;537(7621):508-514. doi: 10.1038/nature19356. Epub 2016 Sep 14.	NLK	ENSG00000087095
Nog	ENSMUSG00000048616	Hwang CH and Wu DK. Noggin heterozygous mice: an animal model for congenital conductive hearing loss in humans. Hum Mol Genet. 2008 Mar 15;17(6):844-53. doi: 10.1093/hmg/ddm356. Epub 2007 Dec	NOG	ENSG00000183691
Notch1	ENSMUSG00000026923	Zine A et al. Notch signaling regulates the pattern of auditory hair cell differentiation in mammals. Development. 2000 Aug;127(15):3373-83.; Zhang N et al. A mutation in the Lunatic fringe gene suppresses the effects of a Jagged2 mutation on inner hair cell development in the cochlea. Curr Biol. 2000 Jun 1;10(11):659-62. doi: 10.1016/s0960-9822(00)00522-4.	NOTCH1	ENSG00000148400
Notch3	ENSMUSG00000038146	Karst SY. at al. Humpback: a new mutation on Chromosome 17 causing kyphosis and abnormal muscle phenotypes. MGI Direct Data Submission to Mouse Genome Database (MGD), MGI:4418503, (URL: http://www.informatics.jax.org), 2010.	NOTCH3	ENSG00000074181
Nox3	ENSMUSG00000023802	Sweet HO. Head tilt (het). Mouse News Lett. 1980;63:19.; Paffenholz R et al. Vestibular defects in head-tilt mice result from mutations in Nox3, encoding an NADPH oxidase. Genes Dev. 2004 Mar 1;18(5):486-91. doi: 10.1101/gad.1172504. Epub 2004 Mar 10.; Bergstrom RA et al. Deletion mapping of the head tilt (het) gene in mice: a vestibular mutation causing specific absence of otoliths. Genetics. 19…	NOX3	ENSG00000074771
Noxo1	ENSMUSG00000019320	Kiss PJ et al. Inactivation of NADPH oxidase organizer 1 results in severe imbalance. Curr Biol. 2006 Jan 24;16(2):208-13. doi: 10.1016/j.cub.2005.12.025.	NOXO1	ENSG00000196408
Npc1	ENSMUSG00000024413	King KA et al. Hearing loss is an early consequence of Npc1 gene deletion in the mouse model of Niemann-Pick disease, type C. J Assoc Res Otolaryngol. 2014 Aug;15(4):529-41. doi: 10.1007/s10162-014-0459-7.	NPC1	ENSG00000141458
Npr3	ENSMUSG00000022206	Karst SY. at al. Longjohn 3 Jackson (lgj-3J); a remutation in the Npr3 gene. MGI Direct Data Submission to Mouse Genome Database (MGD), MGI:3773670, (URL: http://www.informatics.jax.org), 2008.	NPR3	ENSG00000113389
Nptn	ENSMUSG00000032336	Carrott L et al. Absence of Neuroplastin-65 Affects Synaptogenesis in Mouse Inner Hair Cells and Causes Profound Hearing Loss. J Neurosci. 2016 Jan 6;36(1):222-34. doi: 10.1523/JNEUROSCI.1808-15.2016.; increased or absent threshold for auditory brainstem response seen in Nptn<tm1b(EUCOMM)Hmgu> homozygote (IMPC data, www.mousephenotype.org). Dickinson et al. High-throughput discovery of novel deve…	NPTN	ENSG00000156642
Nr2f1	ENSMUSG00000069171	Tarchini B et al. A spontaneous mouse deletion in Mctp1 uncovers a long-range cis-regulatory region crucial for NR2F1 function during inner ear development. Dev Biol. 2018 Nov 15;443(2):153-164. doi: 10.1016/j.ydbio.2018.09.011. Epub 2018; abnormal auditory brainstem response seen in Nr2f1<tm1.1(KOMP)Mbp> heterozygote (IMPC data, www.mousephenotype.org). Dickinson et al. High-throughput discovery…	NR2F1	ENSG00000175745
Nr4a3	ENSMUSG00000028341	Ponnio T et al. The nuclear receptor Nor-1 is essential for proliferation of the semicircular canals of the mouse inner ear. Mol Cell Biol. 2002 Feb;22(3):935-45. doi: 10.1128/MCB.22.3.935-945.2002.	NR4A3	ENSG00000119508
Nrp1	ENSMUSG00000025810	Salehi P et al. Role of Neuropilin-1/Semaphorin-3A signaling in the functional and morphological integrity of the cochlea. PLoS Genet. 2017 Oct 23;13(10):e1007048.doi: 10.1371/journal.pgen.1007048. eCollection 2017 Oct.	NRP1	ENSG00000099250
Ntf3	ENSMUSG00000049107	Ernfors P et al. Lack of neurotrophin-3 leads to deficiencies in the peripheral nervous system and loss of limb proprioceptive afferents. Cell. 1994 May 20;77(4):503-12. doi: 10.1016/0092-8674(94)90213-5.; Farinas I et al. Severe sensory and sympathetic deficits in mice lacking neurotrophin-3. Nature. 1994 Jun 23;369(6482):658-61. doi: 10.1038/369658a0.	NTF3	ENSG00000185652
Ntn1	ENSMUSG00000020902	Salminen M et al. Netrin 1 is required for semicircular canal formation in the mouse inner ear. Development. 2000 Jan;127(1):13-22.	NTN1	ENSG00000065320
Ntrk2	ENSMUSG00000055254	Fritzsch B et al. The combined effects of trkB and trkC mutations on the innervation of the inner ear. Int J Dev Neurosci. 1998 Oct;16(6):493-505. doi: 10.1016/s0736-5748(98)00043-4.; Schimmang T et al. Developing inner ear sensory neurons require TrkB and TrkC receptors for innervation of their peripheral targets. Development. 1995 Oct;121(10):3381-91.	NTRK2	ENSG00000148053
Ntrk3	ENSMUSG00000059146	Fritzsch B et al. The combined effects of trkB and trkC mutations on the innervation of the inner ear. Int J Dev Neurosci. 1998 Oct;16(6):493-505. doi: 10.1016/s0736-5748(98)00043-4.; Schimmang T et al. Developing inner ear sensory neurons require TrkB and TrkC receptors for innervation of their peripheral targets. Development. 1995 Oct;121(10):3381-91.	NTRK3	ENSG00000140538
Oc90	ENSMUSG00000015001	Zhao X et al. Gene targeting reveals the role of Oc90 as the essential organizer of the otoconial organic matrix. Dev Biol. 2007 Apr 15;304(2):508-24. doi: 10.1016/j.ydbio.2007.01.013. Epub 2007; Zhao X et al. Otoconin-90 deletion leads to imbalance but normal hearing: a comparison with other otoconia mutants. Neuroscience. 2008 Apr 22;153(1):289-99. doi: 10.1016/j.neuroscience.2008.01.055.	OC90	ENSG00000253117
Ocln	ENSMUSG00000021638	Kitajiri S et al. Deafness in occludin-deficient mice with dislocation of tricellulin and progressive apoptosis of the hair cells. Biol Open. 2014 Jul 25;3(8):759-66. doi: 10.1242/bio.20147799.	OCLN	ENSG00000197822
Ocm	ENSMUSG00000029618	Tong B et al. Oncomodulin, an EF-Hand Ca2+ Buffer, Is Critical for Maintaining Cochlear Function in Mice. J Neurosci. 2016 Feb 3;36(5):1631-5. doi: 10.1523/JNEUROSCI.3311-15.2016.; Ingham NJ et al. Mouse screen reveals multiple new genes underlying mouse and human hearing loss. PLoS Biol. 2019 Apr 11;17(4):e3000194. doi: 10.1371/journal.pbio.3000194. eCollection 2019 Apr.	OCM, OCM2	ENSG00000122543, ENSG00000135175
Odf3l2	ENSMUSG00000035963	Bowl MR et al. A large scale hearing loss screen reveals an extensive unexplored genetic landscape for auditory dysfunction. Nat Commun. 2017 Oct 12;8(1):886. doi: 10.1038/s41467-017-00595-4.	ODF3L2	ENSG00000181781
Opa1	ENSMUSG00000038084	Sarzi E et al. The human OPA1delTTAG mutation induces premature age-related systemic neurodegeneration in mouse. Brain. 2012 Dec;135(Pt 12):3599-613. doi: 10.1093/brain/aws303.	OPA1	ENSG00000198836
Osbpl8	ENSMUSG00000020189	abnormal auditory brainstem response seen in Osbpl8<em1(IMPC)Tcp> homozygotes (IMPC). Dickinson et al. High-throughput discovery of novel developmental phenotypes, Nature. 2016 Sep 22;537(7621):508-514. doi: 10.1038/nature19356. Epub 2016 Sep 14.	OSBPL8	ENSG00000091039
Otop1	ENSMUSG00000051596	Lane PW. Tilted (tlt). Mouse News Lett. 1986;75:28; Ornitz DM et al. Otoconial agenesis in tilted mutant mice. Hear Res. 1998 Aug;122(1-2):60-70. doi: 10.1016/s0378-5955(98)00080-x.; Ying HC et al. High-resolution mapping of tlt, a mouse mutant lacking otoconia. Mamm Genome. 1999 Jun;10(6):544-8. doi: 10.1007/s003359901041.; Hurle B et al. Non-syndromic vestibular disorder with otoconial agenesis…	OTOP1	ENSG00000163982
Otos	ENSMUSG00000044055	Delprat B et al. Deafness and cochlear fibrocyte alterations in mice deficient for the inner ear protein otospiralin. Mol Cell Biol. 2005 Jan;25(2):847-53. doi: 10.1128/MCB.25.2.847-853.2005.	OTOS	ENSG00000178602
Otx1	ENSMUSG00000005917	Dickie MM and Deol MS. Jackson waltzer, jv. Mouse News Lett. 1966;35:31; Morsli H et al. Otx1 and Otx2 activities are required for the normal development of the mouse inner ear. Development. 1999 Jun;126(11):2335-43.	OTX1	ENSG00000115507
Oxgr1	ENSMUSG00000044819	Kerschner JE et al. A novel model of spontaneous otitis media with effusion (OME) in the Oxgr1 knock-out mouse. Int J Pediatr Otorhinolaryngol. 2013 Jan;77(1):79-84. doi:	OXGR1	ENSG00000165621
Oxsm	ENSMUSG00000021786	increased or absent threshold for auditory brainstem response seen in Oxsm<em2(IMPC)Marc> heterozygote (IMPC data, www.mousephenotype.org). Dickinson et al. High-throughput discovery of novel developmental phenotypes, Nature. 2016 Sep 22;537(7621):508-514. doi: 10.1038/nature19356. Epub 2016 Sep 14.	OXSM	ENSG00000151093
P3h1	ENSMUSG00000028641	Pokidysheva E et al. Prolyl 3-hydroxylase-1 null mice exhibit hearing impairment and abnormal morphology of the middle ear bone joints. Matrix Biol. 2013 Jan;32(1):39-44. doi: 10.1016/j.matbio.2012.11.006. Epub 2012	P3H1	ENSG00000117385
Pak1	ENSMUSG00000030774	Cheng C et al. Disruption of the autism-related gene Pak1 causes stereocilia disorganization, hair cell loss, and deafness in mice. J Genet Genomics. 2021 Apr 20;48(4):324-332.doi: 10.1016/j.jgg.2021.03.010. Epub 2021 Apr 24.	PAK1	ENSG00000149269
Panx1	ENSMUSG00000031934	Chen J et al. Pannexin1 channels dominate ATP release in the cochlea ensuring endocochlear potential and auditory receptor potential generation and hearing. Sci Rep. 2015 Jun 2;5:10762. doi: 10.1038/srep10762.	PANX1	ENSG00000110218
Pax2	ENSMUSG00000004231	Torres M et al. Pax2 contributes to inner ear patterning and optic nerve trajectory. Development. 1996 Nov;122(11):3381-91.; Favor J et al. The mouse Pax2(1Neu) mutation is identical to a human PAX2 mutation in a family with renal-coloboma syndrome and results in developmental defects of the brain, Proc Natl Acad Sci U S A. 1996 Nov 26;93(24):13870-5.	PAX2	ENSG00000075891
Pax8	ENSMUSG00000026976	Christ S et al. Hearing loss in athyroid pax8 knockout mice and effects of thyroxine substitution. Audiol Neurootol. 2004 Mar-Apr;9(2):88-106. doi: 10.1159/000076000.	PAX8	ENSG00000125618
Pax9	ENSMUSG00000001497	Ingham NJ et al. Mouse screen reveals multiple new genes underlying mouse and human hearing loss. PLoS Biol. 2019 Apr 11;17(4):e3000194. doi: 10.1371/journal.pbio.3000194. eCollection 2019 Apr.	PAX9	ENSG00000198807
Pcp4l1	ENSMUSG00000038370	abnormal auditory brainstem response seen in Pcp4l1<tm1b(KOMP)Wtsi> homozygotes (IMPC). Dickinson et al. High-throughput discovery of novel developmental phenotypes, Nature. 2016 Sep 22;537(7621):508-514. doi: 10.1038/nature19356. Epub 2016 Sep 14.	PCP4L1	ENSG00000248485
Pcyox1l	ENSMUSG00000024579	abnormal auditory brainstem response seen in Pcyox1l<em1(IMPC)J> homozygote (IMPC data, www.mousephenotype.org). Dickinson et al. High-throughput discovery of novel developmental phenotypes, Nature. 2016 Sep 22;537(7621):508-514. doi: 10.1038/nature19356. Epub 2016 Sep 14.	PCYOX1L	ENSG00000145882
Pex3	ENSMUSG00000019809	Ingham NJ et al. Mouse screen reveals multiple new genes underlying mouse and human hearing loss. PLoS Biol. 2019 Apr 11;17(4):e3000194. doi: 10.1371/journal.pbio.3000194. eCollection 2019 Apr.	PEX3	ENSG00000034693
Phex	ENSMUSG00000057457	Lorenz-Depiereux B et al. New intragenic deletions in the Phex gene clarify X-linked hypophosphatemia-related abnormalities in mice. Mamm Genome. 2004 Mar;15(3):151-61. doi: 10.1007/s00335-003-2310-z.; Strom TM et al. Pex gene deletions in Gy and Hyp mice provide mouse models for X-linked hypophosphatemia. Hum Mol Genet. 1997 Feb;6(2):165-71. doi: 10.1093/hmg/6.2.165.; Lyon MF et al. The Gy mutat…	PHEX	ENSG00000102174
Phf20	ENSMUSG00000038116	Ingham NJ et al. Mouse screen reveals multiple new genes underlying mouse and human hearing loss. PLoS Biol. 2019 Apr 11;17(4):e3000194. doi: 10.1371/journal.pbio.3000194. eCollection 2019 Apr.	PHF20	ENSG00000025293
Phf3	ENSMUSG00000048874	increased or absent threshold for auditory brainstem response seen in Phf3<em2(IMPC)Marc> homozygote (IMPC data, www.mousephenotype.org). Dickinson et al. High-throughput discovery of novel developmental phenotypes, Nature. 2016 Sep 22;537(7621):508-514. doi: 10.1038/nature19356. Epub 2016 Sep 14.	PHF3	ENSG00000118482
Phf6	ENSMUSG00000025626	Bowl MR et al. A large scale hearing loss screen reveals an extensive unexplored genetic landscape for auditory dysfunction. Nat Commun. 2017 Oct 12;8(1):886. doi: 10.1038/s41467-017-00595-4.	PHF6	ENSG00000156531
Pkd1	ENSMUSG00000032855	Steigelman KA et al. Polycystin-1 is required for stereocilia structure but not for mechanotransduction in inner ear hair cells. J Neurosci. 2011 Aug 24;31(34):12241-50. doi: 10.1523/JNEUROSCI.6531-10.2011.	PKD1	ENSG00000008710
Pkhd1l1	ENSMUSG00000038725	Wu X et al. PKHD1L1 is a coat protein of hair-cell stereocilia and is required for normal hearing. Nat Commun. 2019 Aug 23;10(1):3801. doi: 10.1038/s41467-019-11712-w.	PKHD1L1	ENSG00000205038
Plag1	ENSMUSG00000003282	increased or absent threshold for auditory brainstem response seen in Plag1<em1(IMPC)Hmgu> homozygote (IMPC data, www.mousephenotype.org). Dickinson et al. High-throughput discovery of novel developmental phenotypes, Nature. 2016 Sep 22;537(7621):508-514. doi: 10.1038/nature19356. Epub 2016 Sep 14.	PLAG1	ENSG00000181690
Plcb4	ENSMUSG00000039943	increased or absent threshold for auditory brainstem response seen in Plcb4<tm1b(EUCOMM)Wtsi> homozygote (IMPC data, www.mousephenotype.org). Dickinson et al. High-throughput discovery of novel developmental phenotypes, Nature. 2016 Sep 22;537(7621):508-514. doi: 10.1038/nature19356. Epub 2016 Sep 14.	PLCB4	ENSG00000101333
Plin4	ENSMUSG00000002831	increased or absent threshold for auditory brainstem response seen in Plin4<tm1b(KOMP)Wtsi> homozygote (IMPC data, www.mousephenotype.org). Dickinson et al. High-throughput discovery of novel developmental phenotypes, Nature. 2016 Sep 22;537(7621):508-514. doi: 10.1038/nature19356. Epub 2016 Sep 14.	PLIN4	ENSG00000167676
Plscr5	ENSMUSG00000095654	abnormal auditory brainstem response seen in Plscr5<em1(IMPC)J> homozygotes (IMPC). Dickinson et al. High-throughput discovery of novel developmental phenotypes, Nature. 2016 Sep 22;537(7621):508-514. doi: 10.1038/nature19356. Epub 2016 Sep 14.	PLSCR5	ENSG00000231213
Pmp22	ENSMUSG00000018217	Suter U et al. Trembler mouse carries a point mutation in a myelin gene. Nature. 1992 Mar 19;356(6366):241-4. doi: 10.1038/356241a0.; FALCONER DS. Two new mutants, 'trembler' and 'reeler', with neurological actions in the house mouse (Mus musculus L.). J Genet. 1951 Jan;50(2):192-201. doi: 10.1007/BF02996215.; Zhou R et al. Anatomical and physiological measures of auditory system in mice with per…	PMP22	ENSG00000109099
Pnoc	ENSMUSG00000045731	Nishi M et al. Unrestrained nociceptive response and disregulation of hearing ability in mice lacking the nociceptin/orphaninFQ receptor. EMBO J. 1997 Apr 15;16(8):1858-64. doi: 10.1093/emboj/16.8.1858.	PNOC	ENSG00000168081
Polg	ENSMUSG00000039176	Yamasoba T et al. Role of mitochondrial dysfunction and mitochondrial DNA mutations in age-related hearing loss. Hear Res. 2007 Apr;226(1-2):185-93. doi: 10.1016/j.heares.2006.06.004. Epub 2006; Kujoth GC et al. Mitochondrial DNA mutations, oxidative stress, and apoptosis in mammalian aging. Science. 2005 Jul 15;309(5733):481-4. doi: 10.1126/science.1112125.	POLG	ENSG00000140521
Pou1f1	ENSMUSG00000004842	Karolyi IJ et al. Dietary thyroid hormone replacement ameliorates hearing deficits in hypothyroid mice. Mamm Genome. 2007 Aug;18(8):596-608. doi: 10.1007/s00335-007-9038-0. Epub 2007; Mustapha M et al. Deafness and permanently reduced potassium channel gene expression and function in hypothyroid Pit1dw mutants. J Neurosci. 2009 Jan 28;29(4):1212-23. doi: 10.1523/JNEUROSCI.4957-08.2009.	POU1F1	ENSG00000064835
Pou4f1	ENSMUSG00000048349	Casimiro MC et al. Targeted disruption of the Kcnq1 gene produces a mouse model of Jervell and Lange-Nielsen Syndrome. Proc Natl Acad Sci U S A. 2001 Feb 27;98(5):2526-31. doi: 10.1073/pnas.041398998.	POU4F1	ENSG00000152192
Ppfia3	ENSMUSG00000003863	increased or absent threshold for auditory brainstem response seen in Ppfia3<em1(IMPC)J> homozygote (IMPC data, www.mousephenotype.org). Dickinson et al. High-throughput discovery of novel developmental phenotypes, Nature. 2016 Sep 22;537(7621):508-514. doi: 10.1038/nature19356. Epub 2016 Sep 14.	PPFIA3	ENSG00000177380
Ppm1a	ENSMUSG00000021096	Bowl MR et al. A large scale hearing loss screen reveals an extensive unexplored genetic landscape for auditory dysfunction. Nat Commun. 2017 Oct 12;8(1):886. doi: 10.1038/s41467-017-00595-4.	PPM1A	ENSG00000100614
Ppp1r14a	ENSMUSG00000037166	increased or absent threshold for auditory brainstem response seen in Ppp1r14a<em1(IMPC)Marc> homozygote (IMPC data, www.mousephenotype.org). Dickinson et al. High-throughput discovery of novel developmental phenotypes, Nature. 2016 Sep 22;537(7621):508-514. doi: 10.1038/nature19356. Epub 2016 Sep 14.	PPP1R14A	ENSG00000167641
Ppp2r5e	ENSMUSG00000021051	increased or absent threshold for auditory brainstem response seen in Ppp2r5e<em1(IMPC)Marc> homozygote (IMPC data, www.mousephenotype.org). Dickinson et al. High-throughput discovery of novel developmental phenotypes, Nature. 2016 Sep 22;537(7621):508-514. doi: 10.1038/nature19356. Epub 2016 Sep 14.	PPP2R5E	ENSG00000154001
Pramel17	ENSMUSG00000035201	Bowl MR et al. A large scale hearing loss screen reveals an extensive unexplored genetic landscape for auditory dysfunction. Nat Commun. 2017 Oct 12;8(1):886. doi: 10.1038/s41467-017-00595-4.	PRAMEF1, PRAMEF2, PRAMEF4, PRAMEF5, PRAMEF6, PRAMEF7, PRAMEF8, PRAMEF9, PRAMEF10, PRAMEF11, PRAMEF12, PRAMEF13, PRAMEF15, PRAMEF14, PRAMEF17, PRAMEF18, PRAMEF19, PRAMEF20, PRAMEF25, PRAMEF26, PRAMEF27, PRAMEF33	ENSG00000116721, ENSG00000120952, ENSG00000243073, ENSG00000270601, ENSG00000232423, ENSG00000204510, ENSG00000182330, ENSG00000204505, ENSG00000187545, ENSG00000239810, ENSG00000116726, ENSG00000279169, ENSG00000204501, ENSG00000204481, ENSG00000204479, ENSG00000279804, ENSG00000204480, ENSG00000204478, ENSG00000229571, ENSG00000280267, ENSG00000274764, ENSG00000237700
Prkra	ENSMUSG00000002731	Palmer K et al. Discovery and characterization of spontaneous mouse models of craniofacial dysmorphology. Dev Biol. 2016 Jul 15;415(2):216-227. doi: 10.1016/j.ydbio.2015.07.023. Epub 2015; Curtain MM. at al. An Ear Pinnae Mutation in the Mouse on Chromosome Two. MGI Direct Data Submission to Mouse Genome Database (MGD), MGI:4442387, (URL: http://www.informatics.jax.org), 2010.	PRKRA	ENSG00000180228
Prmt9	ENSMUSG00000037134	increased or absent threshold for auditory brainstem response seen in Prmt9<em1(IMPC)J> homozygote (IMPC data, www.mousephenotype.org). Dickinson et al. High-throughput discovery of novel developmental phenotypes, Nature. 2016 Sep 22;537(7621):508-514. doi: 10.1038/nature19356. Epub 2016 Sep 14.	PRMT9	ENSG00000164169
Prop1	ENSMUSG00000044542	Karolyi IJ et al. Dietary thyroid hormone replacement ameliorates hearing deficits in hypothyroid mice. Mamm Genome. 2007 Aug;18(8):596-608. doi: 10.1007/s00335-007-9038-0. Epub 2007	PROP1	ENSG00000175325
Prrc2c	ENSMUSG00000040225	abnormal auditory brainstem response seen in Prrc2c<em1(IMPC)J> heterozygotes (IMPC). Dickinson et al. High-throughput discovery of novel developmental phenotypes, Nature. 2016 Sep 22;537(7621):508-514. doi: 10.1038/nature19356. Epub 2016 Sep 14.	PRRC2C	ENSG00000117523
Prrx1	ENSMUSG00000026586	Martin JF et al. The paired-like homeo box gene MHox is required for early events of skeletogenesis in multiple lineages. Genes Dev. 1995 May 15;9(10):1237-49. doi: 10.1101/gad.9.10.1237.; ten Berge D et al. Prx1 and Prx2 in skeletogenesis: roles in the craniofacial region, inner ear and limbs. Development. 1998 Oct;125(19):3831-42.	PRRX1	ENSG00000116132
Psap	ENSMUSG00000004207	Akil O et al. Progressive deafness and altered cochlear innervation in knock-out mice lacking prosaposin. J Neurosci. 2006 Dec 13;26(50):13076-88. doi: 10.1523/JNEUROSCI.3746-06.2006.	PSAP	ENSG00000197746
Ptchd1	ENSMUSG00000041552	increased or absent threshold for auditory brainstem response seen in Ptchd1<tm1b(KOMP)IcsOrl> hemizygote (IMPC data, www.mousephenotype.org). Dickinson et al. High-throughput discovery of novel developmental phenotypes, Nature. 2016 Sep 22;537(7621):508-514. doi: 10.1038/nature19356. Epub 2016 Sep 14.	PTCHD1	ENSG00000165186
Pten	ENSMUSG00000013663	Dong Y et al. Phosphatase and tensin homolog deleted on chromosome 10 regulates sensory cell proliferation and differentiation of hair bundles in the mammalian cochlea. Neuroscience. 2010 Nov 10;170(4):1304-13. doi:	PTEN	ENSG00000171862
Ptk7	ENSMUSG00000023972	Lu X et al. PTK7/CCK-4 is a novel regulator of planar cell polarity in vertebrates. Nature. 2004 Jul 1;430(6995):93-8. doi: 10.1038/nature02677.	PTK7	ENSG00000112655
Ptn	ENSMUSG00000029838	Zou P et al. Mice doubly deficient in the midkine and pleiotrophin genes exhibit deficits in the expression of beta-tectorin gene and in auditory response. Lab Invest. 2006 Jul;86(7):645-53. doi: 10.1038/labinvest.3700428. Epub 2006 Apr	PTN	ENSG00000105894
Ptpn6	ENSMUSG00000004266	Liu LY et al. Spontaneous otitis media in mouse with Ptpn6 mutation. Assoc Res Otolaryngol Abs. 2020; 43:84.	PTPN6	ENSG00000111679
Qk	ENSMUSG00000062078	Shah SN and Salamy A. Auditory-evoked far-field potentials in myelin deficient mutant quaking ; mice. Neuroscience. 1980;5(12):2321-3. doi: 10.1016/0306-4522(80)90148-7.; SIDMAN RL et al. MUTANT MICE (QUAKING AND JIMPY) WITH DEFICIENT MYELINATION IN THE CENTRAL NERVOUS SYSTEM. Science. 1964 Apr 17;144(3616):309-11. doi: 10.1126/science.144.3616.309.	QKI	ENSG00000112531
Rab11fip3	ENSMUSG00000037098	increased or absent threshold for auditory brainstem response seen in Rab11fip3<em1(IMPC)J> homozygote (IMPC data, www.mousephenotype.org). Dickinson et al. High-throughput discovery of novel developmental phenotypes, Nature. 2016 Sep 22;537(7621):508-514. doi: 10.1038/nature19356. Epub 2016 Sep 14.	RAB11FIP3	ENSG00000090565
Rab39b	ENSMUSG00000031202	abnormal auditory brainstem response seen in Rab39b<em1(IMPC)Tcp> homozygotes (IMPC). Dickinson et al. High-throughput discovery of novel developmental phenotypes, Nature. 2016 Sep 22;537(7621):508-514. doi: 10.1038/nature19356. Epub 2016 Sep 14.	RAB39B	ENSG00000155961
Raf1	ENSMUSG00000000441	de Iriarte Rodriguez R et al. C-Raf deficiency leads to hearing loss and increased noise susceptibility. Cell Mol Life Sci. 2015 Oct;72(20):3983-98. doi: 10.1007/s00018-015-1919-x. Epub	RAF1	ENSG00000132155
Rap1gap2	ENSMUSG00000038807	increased or absent threshold for auditory brainstem response seen in Rap1gap2<tm1b(EUCOMM)Hmgu> homozygote (IMPC data, www.mousephenotype.org). Dickinson et al. High-throughput discovery of novel developmental phenotypes, Nature. 2016 Sep 22;537(7621):508-514. doi: 10.1038/nature19356. Epub 2016 Sep 14.	RAP1GAP2	ENSG00000132359
Rb1	ENSMUSG00000022105	Sage C et al. Essential role of retinoblastoma protein in mammalian hair cell development and hearing. Proc Natl Acad Sci U S A. 2006 May 9;103(19):7345-50. doi:	RB1	ENSG00000139687
Rbpj	ENSMUSG00000039191	Yamamoto N et al. Rbpj regulates development of prosensory cells in the mammalian inner ear. Dev Biol. 2011 May 15;353(2):367-79. doi: 10.1016/j.ydbio.2011.03.016. Epub 2011	RBPJ	ENSG00000168214
Relch	ENSMUSG00000026319	abnormal auditory brainstem response seen in Relch<em1(IMPC)J> homozygote (IMPC data, www.mousephenotype.org). Dickinson et al. High-throughput discovery of novel developmental phenotypes, Nature. 2016 Sep 22;537(7621):508-514. doi: 10.1038/nature19356. Epub 2016 Sep 14.	RELCH	ENSG00000134444
Rere	ENSMUSG00000039852	Kim BJ et al. An allelic series of mice reveals a role for RERE in the development of multiple organs affected in chromosome 1p36 deletions. PLoS One. 2013;8(2):e57460. doi: 10.1371/journal.pone.0057460. Epub 2013 Feb 25.	RERE	ENSG00000142599
Ret	ENSMUSG00000030110	Ohgami N et al. c-Ret-mediated hearing loss in mice with Hirschsprung disease. Proc Natl Acad Sci U S A. 2010 Jul 20;107(29):13051-6. doi:	RET	ENSG00000165731
Rfxap	ENSMUSG00000036615	abnormal auditory brainstem response seen in Rfxap<em1(IMPC)J> homozygotes (IMPC). Dickinson et al. High-throughput discovery of novel developmental phenotypes, Nature. 2016 Sep 22;537(7621):508-514. doi: 10.1038/nature19356. Epub 2016 Sep 14.	RFXAP	ENSG00000133111
Rpl38	ENSMUSG00000057322	Deol MS. Genetical studies on the skeleton of the mouse. XXVIII. Tail-short. Proc R Soc Lond B Biol Sci. 1961;155:78-95.; MORGAN WC. A new tail-short mutation in the mouse whose lethal effects are conditioned by the residual genotypes. J Hered. 1950 Aug;41(8):208-15. doi: 10.1093/oxfordjournals.jhered.a106131.; Paterson HF. In vivo and in vitro studies on the early embryonic lethal tail-short (Ts…	RPL38	ENSG00000172809
Rrbp1	ENSMUSG00000027422	abnormal auditory brainstem response seen in Rrbp1<em1(IMPC)J> homozygote (IMPC data, www.mousephenotype.org). Dickinson et al. High-throughput discovery of novel developmental phenotypes, Nature. 2016 Sep 22;537(7621):508-514. doi: 10.1038/nature19356. Epub 2016 Sep 14.	RRBP1	ENSG00000125844
Rtn4	ENSMUSG00000020458	abnormal auditory brainstem response seen in Rtn4<em1(IMPC)Hmgu> homozygotes (IMPC). Dickinson et al. High-throughput discovery of novel developmental phenotypes, Nature. 2016 Sep 22;537(7621):508-514. doi: 10.1038/nature19356. Epub 2016 Sep 14.	RTN4	ENSG00000115310
Sall1	ENSMUSG00000031665	Kiefer SM et al. Expression of a truncated Sall1 transcriptional repressor is responsible for Townes-Brocks syndrome birth defects. Hum Mol Genet. 2003 Sep 1;12(17):2221-7. doi: 10.1093/hmg/ddg233. Epub 2003 Jul	SALL1	ENSG00000103449
Sall4	ENSMUSG00000027547	Warren M et al. A Sall4 mutant mouse model useful for studying the role of Sall4 in early embryonic development and organogenesis. Genesis. 2007 Jan;45(1):51-8. doi: 10.1002/dvg.20264.	SALL4	ENSG00000101115
Scamp2	ENSMUSG00000040188	abnormal auditory brainstem response seen in Scamp2<em1(IMPC)J> homozygote (IMPC data, www.mousephenotype.org). Dickinson et al. High-throughput discovery of novel developmental phenotypes, Nature. 2016 Sep 22;537(7621):508-514. doi: 10.1038/nature19356. Epub 2016 Sep 14.	SCAMP2	ENSG00000140497
Scarb2	ENSMUSG00000029426	Gamp AC et al. LIMP-2/LGP85 deficiency causes ureteric pelvic junction obstruction, deafness and peripheral neuropathy in mice. Hum Mol Genet. 2003 Mar 15;12(6):631-46.; Knipper M et al. Deafness in LIMP2-deficient mice due to early loss of the potassium channel KCNQ1/KCNE1 in marginal cells of the stria vascularis. J Physiol. 2006 Oct 1;576(Pt 1):73-86. doi: 10.1113/jphysiol.2006.116889. Epub	SCARB2	ENSG00000138760
Scn8a	ENSMUSG00000023033	Mackenzie FE et al. Analysis of the mouse mutant Cloth-ears shows a role for the voltage-gated sodium channel Scn8a in peripheral neural hearing loss. Genes Brain Behav. 2009 Oct;8(7):699-713. doi: 10.1111/j.1601-183X.2009.00514.x.	SCN8A	ENSG00000196876
Scrib	ENSMUSG00000022568	Montcouquiol M et al. Identification of Vangl2 and Scrb1 as planar polarity genes in mammals. Nature. 2003 May 8;423(6936):173-7. doi: 10.1038/nature01618. Epub 2003 Apr 30.	SCRIB	ENSG00000180900
Scube3	ENSMUSG00000038677	Fuchs H et al. The First Scube3 Mutant Mouse Line with Pleiotropic Phenotypic Alterations. G3 (Bethesda). 2016 Dec 7;6(12):4035-4046. doi: 10.1534/g3.116.033670.	SCUBE3	ENSG00000146197
Selenok	ENSMUSG00000042682	Ingham NJ et al. Mouse screen reveals multiple new genes underlying mouse and human hearing loss. PLoS Biol. 2019 Apr 11;17(4):e3000194. doi: 10.1371/journal.pbio.3000194. eCollection 2019 Apr.; increased or absent threshold for auditory brainstem response seen in Selenok<tm1b(EUCOMM)Wtsi> homozygote (IMPC data, www.mousephenotype.org). Dickinson et al. High-throughput discovery of novel developm…	SELENOK	ENSG00000113811
Sema3f	ENSMUSG00000034684	Bowl MR et al. A large scale hearing loss screen reveals an extensive unexplored genetic landscape for auditory dysfunction. Nat Commun. 2017 Oct 12;8(1):886. doi: 10.1038/s41467-017-00595-4.	SEMA3F	ENSG00000001617
Setd5	ENSMUSG00000034269	Ingham NJ et al. Mouse screen reveals multiple new genes underlying mouse and human hearing loss. PLoS Biol. 2019 Apr 11;17(4):e3000194. doi: 10.1371/journal.pbio.3000194. eCollection 2019 Apr.; increased or absent threshold for auditory brainstem response seen in Setd5<tm1a(EUCOMM)Wtsi> heterozygote (IMPC data, www.mousephenotype.org). Dickinson et al. High-throughput discovery of novel developm…	SETD5	ENSG00000168137
Sfswap	ENSMUSG00000029439	Moayedi Y et al. The candidate splicing factor Sfswap regulates growth and patterning of inner ear sensory organs. PLoS Genet. 2014 Jan;10(1):e1004055. doi: 10.1371/journal.pgen.1004055. Epub 2014	SFSWAP	ENSG00000061936
Sgms1	ENSMUSG00000040451	Lu MH et al. Deficiency of sphingomyelin synthase-1 but not sphingomyelin synthase-2 causes hearing impairments in mice. J Physiol. 2012 Aug 15;590(16):4029-44. doi: 10.1113/jphysiol.2012.235846. Epub	SGMS1	ENSG00000198964
Sh3pxd2b	ENSMUSG00000040711	Mao M et al. The podosomal-adaptor protein SH3PXD2B is essential for normal postnatal development. Mamm Genome. 2009 Aug;20(8):462-75. doi: 10.1007/s00335-009-9210-9. Epub 2009 Aug	SH3PXD2B	ENSG00000174705
Slc12a6	ENSMUSG00000027130	Boettger T et al. Loss of K-Cl co-transporter KCC3 causes deafness, neurodegeneration and reduced seizure threshold. EMBO J. 2003 Oct 15;22(20):5422-34. doi: 10.1093/emboj/cdg519.	SLC12A6	ENSG00000140199
Slc12a7	ENSMUSG00000017756	Boettger T et al. Deafness and renal tubular acidosis in mice lacking the K-Cl co-transporter Kcc4. Nature. 2002 Apr 25;416(6883):874-8. doi: 10.1038/416874a.	SLC12A7	ENSG00000113504
Slc19a2	ENSMUSG00000040918	Oishi K et al. Targeted disruption of Slc19a2, the gene encoding the high-affinity thiamin transporter Thtr-1, causes diabetes mellitus, sensorineural deafness and Hum Mol Genet. 2002 Nov 1;11(23):2951-60. doi: 10.1093/hmg/11.23.2951.	SLC19A2	ENSG00000117479
Slc1a3	ENSMUSG00000005360	Hakuba N et al. Exacerbation of noise-induced hearing loss in mice lacking the glutamate transporter GLAST. J Neurosci. 2000 Dec 1;20(23):8750-3.	SLC1A3	ENSG00000079215
Slc30a4	ENSMUSG00000005802	Erway LC and Grider A Jr. Zinc metabolism in lethal-milk mice. Otolith, lactation, and aging effects. J Hered. 1984 Nov-Dec;75(6):480-4. doi: 10.1093/oxfordjournals.jhered.a109990.; Huang L and Gitschier J. A novel gene involved in zinc transport is deficient in the lethal milk mouse. Nat Genet. 1997 Nov;17(3):292-7. doi: 10.1038/ng1197-292.	SLC30A4	ENSG00000104154
Slc44a2	ENSMUSG00000057193	Kommareddi P et al. Hair Cell Loss, Spiral Ganglion Degeneration, and Progressive Sensorineural Hearing Loss in Mice with Targeted Deletion of Slc44a2/Ctl2. J Assoc Res Otolaryngol. 2015 Dec;16(6):695-712. doi: 10.1007/s10162-015-0547-3.	SLC44A2	ENSG00000129353
Slc4a10	ENSMUSG00000026904	Potter PK et al. Novel gene function revealed by mouse mutagenesis screens for models of age-related disease. Nat Commun. 2016 Aug 18;7:12444. doi: 10.1038/ncomms12444.; increased or absent threshold for auditory brainstem response seen in Slc4a10<tm1b(KOMP)Wtsi> homozygote (IMPC data, www.mousephenotype.org). Dickinson et al. High-throughput discovery of novel developmental phenotypes, Nature. 2…	SLC4A10	ENSG00000144290
Slc4a11	ENSMUSG00000074796	Lopez IA et al. Slc4a11 gene disruption in mice: cellular targets of sensorineuronal abnormalities. J Biol Chem. 2009 Sep 25;284(39):26882-96. doi: 10.1074/jbc.M109.008102. Epub	SLC4A11	ENSG00000088836
Slc4a2	ENSMUSG00000028962	Gawenis LR et al. Mice with a targeted disruption of the AE2 Cl-/HCO3- exchanger are achlorhydric. J Biol Chem. 2004 Jul 16;279(29):30531-9. doi: 10.1074/jbc.M403779200. Epub 2004	SLC4A2	ENSG00000164889
Slc4a7	ENSMUSG00000021733	Bok D et al. Blindness and auditory impairment caused by loss of the sodium bicarbonate cotransporter NBC3. Nat Genet. 2003 Jul;34(3):313-9. doi: 10.1038/ng1176.	SLC4A7	ENSG00000033867
Slc5a5	ENSMUSG00000000792	Bowl MR et al. A large scale hearing loss screen reveals an extensive unexplored genetic landscape for auditory dysfunction. Nat Commun. 2017 Oct 12;8(1):886. doi: 10.1038/s41467-017-00595-4.	SLC5A5	ENSG00000105641
Slc7a11	ENSMUSG00000027737	abnormal auditory brainstem response seen in Slc7a11<tm1b(EUCOMM)Wtsi> homozygote (IMPC data, www.mousephenotype.org). Dickinson et al. High-throughput discovery of novel developmental phenotypes, Nature. 2016 Sep 22;537(7621):508-514. doi: 10.1038/nature19356. Epub 2016 Sep 14.	SLC7A11	ENSG00000151012
Slc7a14	ENSMUSG00000069072	Giffen K et al. Mutation of SLC7A14 Causes Syndromic Hearing Loss. Assoc Res Otolaryngol Abs. 2020; 43:15.	SLC7A14	ENSG00000013293
Slc9a3r1	ENSMUSG00000020733	Kamiya K et al. An unusually powerful mode of low-frequency sound interference due to defective hair bundles of the auditory outer hair cells. Proc Natl Acad Sci U S A. 2014 Jun 24;111(25):9307-12. doi:	SLC9A3R1	ENSG00000109062
Smarcc2	ENSMUSG00000025369	abnormal auditory brainstem response seen in Smarcc2<em1(IMPC)J> heterozygotes (IMPC). Dickinson et al. High-throughput discovery of novel developmental phenotypes, Nature. 2016 Sep 22;537(7621):508-514. doi: 10.1038/nature19356. Epub 2016 Sep 14.	SMARCC2	ENSG00000139613
Snap25	ENSMUSG00000027273	Calvet C et al. Targeted deletion of synaptosomal-associated protein 25 (SNAP-25) impairs synaptic function of auditory inner hair cells. Assoc Res Otolaryngol Abs. 2019; 42:534.	SNAP25	ENSG00000132639
Snap91	ENSMUSG00000033419	Kroll J et al. AP180 promotes release site clearance and clathrin-dependent vesicle reformation in mouse cochlear inner hair cells. J Cell Sci. 2020 Jan 22;133(2):jcs236737. doi: 10.1242/jcs.236737.	SNAP91	ENSG00000065609
Sobp	ENSMUSG00000038248	Southard JL. Jackson circler, jc. Mouse News Lett. 1970;42:30; Calderon A et al. Cochlear developmental defect and background-dependent hearing thresholds in the Jackson circler (jc) mutant mouse. Hear Res. 2006 Nov;221(1-2):44-58. doi: 10.1016/j.heares.2006.07.008. Epub 2006; Chen Z et al. Jxc1/Sobp, encoding a nuclear zinc finger protein, is critical for cochlear growth, cell fate, and patterni…	SOBP	ENSG00000112320
Sod1	ENSMUSG00000022982	McFadden SL et al. Age-related cochlear hair cell loss is enhanced in mice lacking copper/zinc superoxide dismutase. Neurobiol Aging. 1999 Jan-Feb;20(1):1-8. doi: 10.1016/s0197-4580(99)00018-4.; Ohlemiller KK et al. Targeted deletion of the cytosolic Cu/Zn-superoxide dismutase gene (Sod1) increases susceptibility to noise-induced hearing loss. Audiol Neurootol. 1999 Sep-Oct;4(5):237-46. doi: 10.1…	SOD1	ENSG00000142168
Sorcs2	ENSMUSG00000029093	Forge A et al. Disruption of SorCS2 reveals differences in the regulation of stereociliary bundle formation between hair cell types in the inner ear. PLoS Genet. 2017 Mar 27;13(3):e1006692. doi: 10.1371/journal.pgen.1006692.	SORCS2	ENSG00000184985
Sox2	ENSMUSG00000074637	Kiernan AE et al. Sox2 is required for sensory organ development in the mammalian inner ear. Nature. 2005 Apr 21;434(7036):1031-5. doi: 10.1038/nature03487.; Dong S et al. Circling, deafness, and yellow coat displayed by yellow submarine (ysb) and light coat and circling (lcc) mice with mutations on chromosome 3. Genomics. 2002 Jun;79(6):777-84. doi: 10.1006/geno.2002.6783.	SOX2	ENSG00000181449
Sox9	ENSMUSG00000000567	Barrionuevo F et al. Sox9 is required for invagination of the otic placode in mice. Dev Biol. 2008 May 1;317(1):213-24. doi: 10.1016/j.ydbio.2008.02.011. Epub 2008	SOX9	ENSG00000125398
Spred1	ENSMUSG00000027351	abnormal auditory brainstem response seen in Spred1<em1(IMPC)Ccpcz> homozygotes (IMPC). Dickinson et al. High-throughput discovery of novel developmental phenotypes, Nature. 2016 Sep 22;537(7621):508-514. doi: 10.1038/nature19356. Epub 2016 Sep 14.	SPRED1	ENSG00000166068
Spry2	ENSMUSG00000022114	Shim K et al. Sprouty2, a mouse deafness gene, regulates cell fate decisions in the auditory sensory epithelium by antagonizing FGF signaling. Dev Cell. 2005 Apr;8(4):553-64. doi: 10.1016/j.devcel.2005.02.009.	SPRY2	ENSG00000136158
Sptbn1	ENSMUSG00000020315	Liu Y et al. Critical role of spectrin in hearing development and deafness. Sci Adv. 2019 Apr 17;5(4):eaav7803. doi: 10.1126/sciadv.aav7803. eCollection 2019	SPTBN1	ENSG00000115306
Sptbn4	ENSMUSG00000011751	Bock GR et al. The quivering mutant mouse: hereditary deafness of central origin. Acta Otolaryngol. 1983 Nov-Dec;96(5-6):371-7. doi: 10.3109/00016488309132722.; Parkinson NJ et al. Mutant beta-spectrin 4 causes auditory and motor neuropathies in quivering mice. Nat Genet. 2001 Sep;29(1):61-5. doi: 10.1038/ng710.; Deol MS et al. Genetic deafness of central origin. Brain Res. 1983 Jan 3;258(1):177-…	SPTBN4	ENSG00000160460
Srrm4	ENSMUSG00000063919	Nakano Y et al. A mutation in the Srrm4 gene causes alternative splicing defects and deafness in the Bronx waltzer mouse. PLoS Genet. 2012;8(10):e1002966. doi: 10.1371/journal.pgen.1002966. Epub 2012 Oct	SRRM4	ENSG00000139767
Srsf7	ENSMUSG00000024097	Ingham NJ et al. Mouse screen reveals multiple new genes underlying mouse and human hearing loss. PLoS Biol. 2019 Apr 11;17(4):e3000194. doi: 10.1371/journal.pbio.3000194. eCollection 2019 Apr.	SRSF7	ENSG00000115875
Stk11	ENSMUSG00000003068	Men Y et al. LKB1 Is Required for the Development and Maintenance of Stereocilia in Inner Ear Hair Cells in Mice. PLoS One. 2015 Aug 14;10(8):e0135841. doi: 10.1371/journal.pone.0135841.	STK11	ENSG00000118046
Strn	ENSMUSG00000024077	Nadar-Ponniah PT et al. Striatin Is Required for Hearing and Affects Inner Hair Cells and Ribbon Synapses. Front Cell Dev Biol. 2020 Jul 15;8:615. doi: 10.3389/fcell.2020.00615. eCollection 2020.	STRN	ENSG00000115808
Sun1	ENSMUSG00000036817	Horn HF et al. The LINC complex is essential for hearing. J Clin Invest. 2013 Feb;123(2):740-50. doi: 10.1172/JCI66911. Epub 2013 Jan 25.; increased or absent threshold for auditory brainstem response seen in Sun1<tm1b(EUCOMM)Wtsi> homozygote (IMPC data, www.mousephenotype.org). Dickinson et al. High-throughput discovery of novel developmental phenotypes, Nature. 2016 Sep 22;537(7621):508-514. do…	SUN1	ENSG00000164828
Syncrip	ENSMUSG00000032423	abnormal auditory brainstem response seen in Syncrip<tm1b(EUCOMM)Hmgu> heterozygotes (IMPC). Dickinson et al. High-throughput discovery of novel developmental phenotypes, Nature. 2016 Sep 22;537(7621):508-514. doi: 10.1038/nature19356. Epub 2016 Sep 14.	Novel protein, SYNCRIP-SNX14 readthroug	ENSG00000271793
Synj2	ENSMUSG00000023805	Manji SS et al. A mutation in synaptojanin 2 causes progressive hearing loss in the ENU-mutagenised mouse strain Mozart. PLoS One. 2011 Mar 15;6(3):e17607. doi: 10.1371/journal.pone.0017607.	SYNJ2	ENSG00000078269
Tbce	ENSMUSG00000039233	Rak K et al. Mutation of the TBCE gene causes disturbance of microtubules in the auditory nerve and cochlear outer hair cell degeneration accompanied by progressive Exp Neurol. 2013 Dec;250:333-40. doi: 10.1016/j.expneurol.2013.10.007. Epub 2013	TBCE	ENSG00000285053, ENSG00000284770
Tbx1	ENSMUSG00000009097	Vitelli F et al. TBX1 is required for inner ear morphogenesis. Hum Mol Genet. 2003 Aug 15;12(16):2041-8. doi: 10.1093/hmg/ddg216.	TBX1	ENSG00000184058
Tbx10	ENSMUSG00000037477	Bush JO et al. The cleft lip and palate defects in Dancer mutant mice result from gain of function of the Tbx10 gene. Proc Natl Acad Sci U S A. 2004 May 4;101(18):7022-7.; Deol MS. Influence of the neural tube on the differentiation of the inner ear in the mammalian embryo. Nature. 1966 Jan 8;209(5019):219-20. doi: 10.1038/209219a0.; Wenngren BI and Anniko M. Age-related auditory brainstem respon…	TBX10	ENSG00000167800
Tbx18	ENSMUSG00000032419	Trowe MO et al. Deafness in mice lacking the T-box transcription factor Tbx18 in otic fibrocytes. Development. 2008 May;135(9):1725-34. doi: 10.1242/dev.014043. Epub 2008 Mar 19.	TBX18	ENSG00000112837
Tectb	ENSMUSG00000024979	Russell IJ et al. Sharpened cochlear tuning in a mouse with a genetically modified tectorial membrane. Nat Neurosci. 2007 Feb;10(2):215-23. doi: 10.1038/nn1828. Epub 2007 Jan 14.	TECTB	ENSG00000119913
Tesk2	ENSMUSG00000033985	abnormal auditory brainstem response seen in Tesk2<em1(IMPC)J> homozygote (IMPC data, www.mousephenotype.org). Dickinson et al. High-throughput discovery of novel developmental phenotypes, Nature. 2016 Sep 22;537(7621):508-514. doi: 10.1038/nature19356. Epub 2016 Sep 14.	TESK2	ENSG00000070759
Tfap2a	ENSMUSG00000021359	Ahituv N et al. An ENU-induced mutation in AP-2alpha leads to middle ear and ocular defects in Doarad mice. Mamm Genome. 2004 Jun;15(6):424-32. doi: 10.1007/s00335-004-2334-z.	TFAP2A	ENSG00000137203
Tgfa	ENSMUSG00000029999	Wright CG et al. External and middle ear pathology in TGF-alpha-deficient animals. Am J Otol. 1996 Mar;17(2):360-5.	TGFA	ENSG00000163235
Tgfb2	ENSMUSG00000039239	Paradies NE et al. Developmental expression of the TGF beta s in the mouse cochlea. Mech Dev. 1998 Dec;79(1-2):165-8. doi: 10.1016/s0925-4773(98)00184-1.; Sanford LP et al. TGFbeta2 knockout mice have multiple developmental defects that are non-overlapping with other TGFbeta knockout phenotypes. Development. 1997 Jul;124(13):2659-70.	TGFB2	ENSG00000092969
Tgif1	ENSMUSG00000047407	Tateossian H et al. Otitis media in the Tgif knockout mouse implicates TGFbeta signalling in chronic middle ear inflammatory disease. Hum Mol Genet. 2013 Jul 1;22(13):2553-65. doi: 10.1093/hmg/ddt103. Epub 2013 Mar	TGIF1	ENSG00000177426
Thbs2	ENSMUSG00000023885	Mendus D et al. Thrombospondins 1 and 2 are important for afferent synapse formation and function in the inner ear. Eur J Neurosci. 2014 Apr;39(8):1256-67. doi: 10.1111/ejn.12486. Epub 2014 Jan 27.	THBS2	ENSG00000186340
Thra	ENSMUSG00000058756	Affortit C et al. Hearing loss and cochlear sensory outer hair cell patterning defect in mice carrying a human mutation in Thra gene. Assoc Res Otolaryngol Abs. 2020; 43:86.	THRA	ENSG00000126351
Thrb	ENSMUSG00000021779	Forrest D et al. Genetic analysis of thyroid hormone receptors in development and disease. Recent Prog Horm Res. 1996;51:1-22.; Rusch A et al. Thyroid hormone receptor beta-dependent expression of a potassium conductance in inner hair cells at the onset of hearing. Proc Natl Acad Sci U S A. 1998 Dec 22;95(26):15758-62. doi:	THRB	ENSG00000151090
Tmc2	ENSMUSG00000060332	Kawashima Y et al. Mechanotransduction in mouse inner ear hair cells requires transmembrane channel-like genes. J Clin Invest. 2011 Dec;121(12):4796-809. doi: 10.1172/JCI60405. Epub 2011 Nov	TMC2	ENSG00000149488
Tmco6	ENSMUSG00000006850	increased or absent threshold for auditory brainstem response seen in Tmco6<tm1.1(KOMP)Vlcg> homozygote (IMPC data, www.mousephenotype.org). Dickinson et al. High-throughput discovery of novel developmental phenotypes, Nature. 2016 Sep 22;537(7621):508-514. doi: 10.1038/nature19356. Epub 2016 Sep 14.	TMCO6	ENSG00000113119
Tmem135	ENSMUSG00000039428	Someya S et al. Role of Transmembrane Protein 135 in Cochlear and Auditory Function. Assoc Res Otolaryngol Abs. 2021; 44:176.	TMEM135	ENSG00000166575
Tmem145	ENSMUSG00000043843	Potter PK et al. Novel gene function revealed by mouse mutagenesis screens for models of age-related disease. Nat Commun. 2016 Aug 18;7:12444. doi: 10.1038/ncomms12444.; abnormal auditory brainstem response seen in Tmem145<em1(IMPC)Mbp> homozygote (IMPC data, www.mousephenotype.org). Dickinson et al. High-throughput discovery of novel developmental phenotypes, Nature. 2016 Sep 22;537(7621):508-51…	TMEM145	ENSG00000167619
Tmem30b	ENSMUSG00000034435	Bowl MR et al. A large scale hearing loss screen reveals an extensive unexplored genetic landscape for auditory dysfunction. Nat Commun. 2017 Oct 12;8(1):886. doi: 10.1038/s41467-017-00595-4.	TMEM30B	ENSG00000182107
Tmem51	ENSMUSG00000040616	Parker A. The Uncharacterised Transmembrane Protein, TMEM51, is Critical for Auditory Function in the Mouse. Molecular Biology of Hearing and Deafness conference 2018. Abstract 6.; increased or absent threshold for auditory brainstem response seen in Tmem51<tm1b(EUCOMM)Hmgu> homozygote (IMPC data, www.mousephenotype.org). Dickinson et al. High-throughput discovery of novel developmental phenotype…	TMEM51	ENSG00000171729
Tmprss2	ENSMUSG00000000385	increased or absent threshold for auditory brainstem response seen in Tmprss2<tm2b(EUCOMM)Hmgu> homozygote (IMPC data, www.mousephenotype.org). Dickinson et al. High-throughput discovery of novel developmental phenotypes, Nature. 2016 Sep 22;537(7621):508-514. doi: 10.1038/nature19356. Epub 2016 Sep 14.	TMPRSS2	ENSG00000184012
Tmtc4	ENSMUSG00000041594	Li J et al. Deletion of Tmtc4 activates the unfolded protein response and causes postnatal hearing loss. J Clin Invest. 2018 Nov 1;128(11):5150-5162.doi: 10.1172/JCI97498. Epub 2018 Oct 15.; Bowl MR et al. A large scale hearing loss screen reveals an extensive unexplored genetic landscape for auditory dysfunction. Nat Commun. 2017 Oct 12;8(1):886. doi: 10.1038/s41467-017-00595-4.	TMTC4	ENSG00000125247
Tnf	ENSMUSG00000024401	Oishi N et al. Tumor necrosis factor-alpha-mutant mice exhibit high frequency hearing loss. J Assoc Res Otolaryngol. 2013 Dec;14(6):801-11. doi: 10.1007/s10162-013-0410-3.	TNF	ENSG00000232810
Tnfrsf11b	ENSMUSG00000063727	Kanzaki S et al. Resorption of auditory ossicles and hearing loss in mice lacking osteoprotegerin. Bone. 2006 Aug;39(2):414-9. doi: 10.1016/j.bone.2006.01.155. Epub 2006 Mar 24.; Zehnder AF et al. Osteoprotegrin knockout mice demonstrate abnormal remodeling of the otic capsule and progressive hearing loss. Laryngoscope. 2006 Feb;116(2):201-6. doi:10.1097/01.mlg.0000191466.09210.9a.; abnormal audi…	TNFRSF11B	ENSG00000164761
Tox	ENSMUSG00000041272	Bowl MR et al. A large scale hearing loss screen reveals an extensive unexplored genetic landscape for auditory dysfunction. Nat Commun. 2017 Oct 12;8(1):886. doi: 10.1038/s41467-017-00595-4.	TOX	ENSG00000198846
Tpo	ENSMUSG00000020673	Johnson KR et al. Hearing impairment in hypothyroid dwarf mice caused by mutations of the thyroid peroxidase gene. J Assoc Res Otolaryngol. 2014 Feb;15(1):45-55. doi: 10.1007/s10162-013-0427-7.	TPO	ENSG00000115705
Tram2	ENSMUSG00000041779	Ingham NJ et al. Mouse screen reveals multiple new genes underlying mouse and human hearing loss. PLoS Biol. 2019 Apr 11;17(4):e3000194. doi: 10.1371/journal.pbio.3000194. eCollection 2019 Apr.	TRAM2	ENSG00000065308
Trim37	ENSMUSG00000018548	increased or absent threshold for auditory brainstem response seen in Trim37<em1(IMPC)Marc> homozygote (IMPC data, www.mousephenotype.org). Dickinson et al. High-throughput discovery of novel developmental phenotypes, Nature. 2016 Sep 22;537(7621):508-514. doi: 10.1038/nature19356. Epub 2016 Sep 14.	TRIM37	ENSG00000108395
Trim39	ENSMUSG00000045409	abnormal auditory brainstem response seen in Trim39<tm1b(EUCOMM)Hmgu> homozygote (IMPC data, www.mousephenotype.org). Dickinson et al. High-throughput discovery of novel developmental phenotypes, Nature. 2016 Sep 22;537(7621):508-514. doi: 10.1038/nature19356. Epub 2016 Sep 14.	TRIM39	ENSG00000204599
Trpv4	ENSMUSG00000014158	Tabuchi K et al. Hearing impairment in TRPV4 knockout mice. Neurosci Lett. 2005 Jul 15;382(3):304-8. doi: 10.1016/j.neulet.2005.03.035. Epub	TRPV4	ENSG00000111199
Tshr	ENSMUSG00000020963	Karolyi IJ et al. Dietary thyroid hormone replacement ameliorates hearing deficits in hypothyroid mice. Mamm Genome. 2007 Aug;18(8):596-608. doi: 10.1007/s00335-007-9038-0. Epub 2007; Li D et al. Distortion product otoacoustic emissions and outer hair cell defects in the hyt/hyt mutant mouse. Hear Res. 1999 Dec;138(1-2):65-72. doi: 10.1016/s0378-5955(99)00150-1.; O'Malley BW Jr et al. Hearing los…	TSHR	ENSG00000165409
Ttc26	ENSMUSG00000056832	Swiderski RE et al. A mutation in the mouse ttc26 gene leads to impaired hedgehog signaling. PLoS Genet. 2014 Oct 23;10(10):e1004689. doi: 10.1371/journal.pgen.1004689.	TTC26	ENSG00000105948
Ttc8	ENSMUSG00000021013	May-Simera HL et al. Ciliary proteins Bbs8 and Ift20 promote planar cell polarity in the cochlea. Development. 2015 Feb 1;142(3):555-66. doi: 10.1242/dev.113696.	TTC8	ENSG00000165533
Tub	ENSMUSG00000031028	Ikeda A et al. Genetic modification of hearing in tubby mice: evidence for the existence of a major gene (moth1) which protects tubby mice from hearing loss. Hum Mol Genet. 1999 Sep;8(9):1761-7. doi: 10.1093/hmg/8.9.1761.; Noben-Trauth K et al. A candidate gene for the mouse mutation tubby. Nature. 1996 Apr 11;380(6574):534-8. doi: 10.1038/380534a0.; Ohlemiller KK et al. Progression of cochlear a…	TUB	ENSG00000166402
U2af2	ENSMUSG00000030435	abnormal auditory brainstem response seen in U2af2<em1(IMPC)J> heterozygotes (IMPC). Dickinson et al. High-throughput discovery of novel developmental phenotypes, Nature. 2016 Sep 22;537(7621):508-514. doi: 10.1038/nature19356. Epub 2016 Sep 14.	U2AF2	ENSG00000063244
Ube2b	ENSMUSG00000020390	Bowl MR et al. A large scale hearing loss screen reveals an extensive unexplored genetic landscape for auditory dysfunction. Nat Commun. 2017 Oct 12;8(1):886. doi: 10.1038/s41467-017-00595-4.	UBE2B	ENSG00000119048
Ube2g1	ENSMUSG00000020794	Bowl MR et al. A large scale hearing loss screen reveals an extensive unexplored genetic landscape for auditory dysfunction. Nat Commun. 2017 Oct 12;8(1):886. doi: 10.1038/s41467-017-00595-4.	UBE2G1	ENSG00000132388
Ube2w	ENSMUSG00000025939	increased or absent threshold for auditory brainstem response seen in Ube2w<tm1b(EUCOMM)Wtsi> homozygote (IMPC data, www.mousephenotype.org). Dickinson et al. High-throughput discovery of novel developmental phenotypes, Nature. 2016 Sep 22;537(7621):508-514. doi: 10.1038/nature19356. Epub 2016 Sep 14.	UBE2W, AC022826.2	ENSG00000104343, ENSG00000258677
Ube3b	ENSMUSG00000029577	Basel-Vanagaite L et al. Deficiency for the ubiquitin ligase UBE3B in a blepharophimosis-ptosis-intellectual-disability syndrome. Am J Hum Genet. 2012 Dec 7;91(6):998-1010. doi: 10.1016/j.ajhg.2012.10.011. Epub	UBE3B	ENSG00000151148
Ucn	ENSMUSG00000038676	Vetter DE et al. Urocortin-deficient mice show hearing impairment and increased anxiety-like behavior. Nat Genet. 2002 Aug;31(4):363-9. doi: 10.1038/ng914. Epub 2002 Jul 1.	UCN	ENSG00000163794
Usp30	ENSMUSG00000029592	increased or absent threshold for auditory brainstem response seen in Usp30<em1(IMPC)Marc> homozygote (IMPC data, www.mousephenotype.org). Dickinson et al. High-throughput discovery of novel developmental phenotypes, Nature. 2016 Sep 22;537(7621):508-514. doi: 10.1038/nature19356. Epub 2016 Sep 14.	USP30	ENSG00000135093
Usp39	ENSMUSG00000056305	abnormal auditory brainstem response seen in Usp39<tm1b(EUCOMM)Hmgu> heterozygote (IMPC data, www.mousephenotype.org). Dickinson et al. High-throughput discovery of novel developmental phenotypes, Nature. 2016 Sep 22;537(7621):508-514. doi: 10.1038/nature19356. Epub 2016 Sep 14.	USP39	ENSG00000168883
Usp42	ENSMUSG00000051306	Ingham NJ et al. Mouse screen reveals multiple new genes underlying mouse and human hearing loss. PLoS Biol. 2019 Apr 11;17(4):e3000194. doi: 10.1371/journal.pbio.3000194. eCollection 2019 Apr.	USP42	ENSG00000106346
Usp43	ENSMUSG00000020905	increased or absent threshold for auditory brainstem response seen in Usp43<em1(IMPC)Marc> homozygote (IMPC data, www.mousephenotype.org). Dickinson et al. High-throughput discovery of novel developmental phenotypes, Nature. 2016 Sep 22;537(7621):508-514. doi: 10.1038/nature19356. Epub 2016 Sep 14.	USP43	ENSG00000154914
Usp53	ENSMUSG00000039701	Kazmierczak M et al. Progressive Hearing Loss in Mice Carrying a Mutation in Usp53. J Neurosci. 2015 Nov 25;35(47):15582-98. doi: 10.1523/JNEUROSCI.1965-15.2015.; increased or absent threshold for auditory brainstem response seen in Usp53<em1(IMPC)Tcp> homozygote (IMPC data, www.mousephenotype.org). Dickinson et al. High-throughput discovery of novel developmental phenotypes, Nature. 2016 Sep 22;…	USP53	ENSG00000145390
Vangl2	ENSMUSG00000026556	Strong LC and Hollander WF. Hereditary loop-tail in the house mouse accompanied by inperforate vagina and craniorachischisis when homozygous. J Hered. 1949;40:329-334; Montcouquiol M et al. Identification of Vangl2 and Scrb1 as planar polarity genes in mammals. Nature. 2003 May 8;423(6936):173-7. doi: 10.1038/nature01618. Epub 2003 Apr 30.; Deol MS. Influence of the neural tube on the differentia…	VANGL2	ENSG00000162738
Vti1a	ENSMUSG00000024983	Bowl MR et al. A large scale hearing loss screen reveals an extensive unexplored genetic landscape for auditory dysfunction. Nat Commun. 2017 Oct 12;8(1):886. doi: 10.1038/s41467-017-00595-4.	VTI1A	ENSG00000151532
Wars2	ENSMUSG00000004233	Potter PK et al. Novel gene function revealed by mouse mutagenesis screens for models of age-related disease. Nat Commun. 2016 Aug 18;7:12444. doi: 10.1038/ncomms12444.	WARS2	ENSG00000116874
Wdr45	ENSMUSG00000039382	increased or absent threshold for auditory brainstem response seen in Wdr45<em1(IMPC)J> homozygote, hemizygote (IMPC data, www.mousephenotype.org). Dickinson et al. High-throughput discovery of novel developmental phenotypes, Nature. 2016 Sep 22;537(7621):508-514. doi: 10.1038/nature19356. Epub 2016 Sep 14.	WDR45	ENSG00000196998
Wdtc1	ENSMUSG00000037622	Bowl MR et al. A large scale hearing loss screen reveals an extensive unexplored genetic landscape for auditory dysfunction. Nat Commun. 2017 Oct 12;8(1):886. doi: 10.1038/s41467-017-00595-4.	WDTC1	ENSG00000142784
Wrb	ENSMUSG00000023147	Vogl C et al. Tryptophan-rich basic protein (WRB) mediates insertion of the tail-anchored protein otoferlin and is required for hair cell exocytosis and hearing. EMBO J. 2016 Dec 1;35(23):2536-2552. doi: 10.15252/embj.201593565. Epub 2016 Jul	WRB	ENSG00000182093
Xirp2	ENSMUSG00000027022	Francis SP et al. A short splice form of Xin-actin binding repeat containing 2 (XIRP2) lacking the Xin repeats is required for maintenance of stereocilia morphology and hearing J Neurosci. 2015 Feb 4;35(5):1999-2014. doi: 10.1523/JNEUROSCI.3449-14.2015.; Scheffer DI et al. XIRP2, an actin-binding protein essential for inner ear hair-cell stereocilia. Cell Rep. 2015 Mar 24;10(11):1811-8. doi: 10.1…	XIRP2	ENSG00000163092
Xpa	ENSMUSG00000028329	Fujita T et al. Hearing Impairment in Xeroderma Pigmentosum type A. Assoc Res Otolaryngol Abs. 2020; 43:14.	XPA	ENSG00000136936
Ywhae	ENSMUSG00000020849	Ingham NJ et al. Mouse screen reveals multiple new genes underlying mouse and human hearing loss. PLoS Biol. 2019 Apr 11;17(4):e3000194. doi: 10.1371/journal.pbio.3000194. eCollection 2019 Apr.	YWHAE	ENSG00000108953
Ywhah	ENSMUSG00000018965	Buret L et al. Loss of function of Ywhah in mice induces deafness and cochlear outer hair cell's degeneration. Cell Death Dis. 2016 Apr 14;7:e2187. doi: 10.1038/cddis.2016.88.	YWHAH	ENSG00000128245
Zcchc14	ENSMUSG00000061410	Ingham NJ et al. Mouse screen reveals multiple new genes underlying mouse and human hearing loss. PLoS Biol. 2019 Apr 11;17(4):e3000194. doi: 10.1371/journal.pbio.3000194. eCollection 2019 Apr.	ZCCHC14	ENSG00000140948
Zeb1	ENSMUSG00000024238	Hertzano R et al. Cell type-specific transcriptome analysis reveals a major role for Zeb1 and miR-200b in mouse inner ear morphogenesis. PLoS Genet. 2011 Sep;7(9):e1002309. doi: 10.1371/journal.pgen.1002309. Epub 2011; Kurima K et al. A noncoding point mutation of Zeb1 causes multiple developmental malformations and obesity in Twirler mice. PLoS Genet. 2011 Sep;7(9):e1002307. doi: 10.1371/journal…	ZEB1	ENSG00000148516
Zfp24	ENSMUSG00000051469	Dionne L. at al. A spontaneous Zfp191 mouse mutation that alters 18 carboxyl terminal amino acids. MGI Direct Data Submission to Mouse Genome Database (MGD), MGI:5472018, (URL: http://www.informatics.jax.org), 2013.	ZNF24	ENSG00000172466
Zfp469	ENSMUSG00000043903	abnormal auditory brainstem response seen in Zfp469<em1(IMPC)Mbp> homozygote (IMPC data, www.mousephenotype.org). Dickinson et al. High-throughput discovery of novel developmental phenotypes, Nature. 2016 Sep 22;537(7621):508-514. doi: 10.1038/nature19356. Epub 2016 Sep 14.	ZNF469	ENSG00000225614
Zfp719	ENSMUSG00000030469	Ingham NJ et al. Mouse screen reveals multiple new genes underlying mouse and human hearing loss. PLoS Biol. 2019 Apr 11;17(4):e3000194. doi: 10.1371/journal.pbio.3000194. eCollection 2019 Apr.; increased or absent threshold for auditory brainstem response seen in Zfp719<tm1b(EUCOMM)Wtsi>, Zfp719<tm1a(EUCOMM)Wtsi> homozygote (IMPC data, www.mousephenotype.org). Dickinson et al. High-throughput di…	ZNF775	ENSG00000196456
Zfyve26	ENSMUSG00000066440	Potter PK et al. Novel gene function revealed by mouse mutagenesis screens for models of age-related disease. Nat Commun. 2016 Aug 18;7:12444. doi: 10.1038/ncomms12444.	ZFYVE26	ENSG00000072121
One of the mouse deafness genes has no known human orthologue (Akr1c12), so was not used for comparison in this study.

## Sheet: Table S4
Table S4. Highly variable genes
Gene ID	Gene name
ENSG00000250420	AACSP1
ENSG00000188984	AADACL3
ENSG00000266967	AARSD1
ENSG00000251595	ABCA11P
ENSG00000179869	ABCA13
ENSG00000091262	ABCC6
ENSG00000101986	ABCD1
ENSG00000215151	ABCD1P2
ENSG00000219451	AC005251.3
ENSG00000146722	AC006014.8
ENSG00000213238	AC008155.2
ENSG00000186148	AC013271.3
ENSG00000243099	AC020983.5
ENSG00000236844	AC091633.2
ENSG00000233131	AC096649.1
ENSG00000167355	AC104389.28
ENSG00000228141	AC105339.1
ENSG00000178836	AC114812.5
ENSG00000278540	ACACA
ENSG00000157766	ACAN
ENSG00000259158	ADAM20P1
ENSG00000235812	ADAM21P1
ENSG00000168594	ADAM29
ENSG00000197475	ADAM3A
ENSG00000174837	ADGRE1
ENSG00000127507	ADGRE2
ENSG00000223959	AFG3L1P
ENSG00000188234	AGAP4
ENSG00000204149	AGAP6
ENSG00000124942	AHNAK
ENSG00000185567	AHNAK2
ENSG00000170776	AKAP13
ENSG00000264006	AKR1C8P
ENSG00000165568	AKR1E2
ENSG00000232292	ALDH7A1P2
ENSG00000116127	ALMS1
ENSG00000163016	ALMS1P1
ENSG00000262943	ALOX12P2
ENSG00000198796	ALPK2
ENSG00000126016	AMOT
ENSG00000214174	AMZ2P1
ENSG00000153107	ANAPC1
ENSG00000187984	ANKRD19P
ENSG00000260691	ANKRD20A1
ENSG00000215559	ANKRD20A11P
ENSG00000276203	ANKRD20A3
ENSG00000229089	ANKRD20A8P
ENSG00000148513	ANKRD30A
ENSG00000163046	ANKRD30BL
ENSG00000135976	ANKRD36
ENSG00000196912	ANKRD36B
ENSG00000214262	ANKRD36BP1
ENSG00000146205	ANO7
ENSG00000143401	ANP32E
ENSG00000163297	ANTXR2
ENSG00000274209	ANTXRL
ENSG00000243478	AOX2P
ENSG00000249624	AP000295.9
ENSG00000158874	APOA2
ENSG00000084674	APOB
ENSG00000184730	APOBR
ENSG00000214855	APOC1P1
ENSG00000185176	AQP12B
ENSG00000165269	AQP7
ENSG00000175220	ARHGAP1
ENSG00000214944	ARHGEF28
ENSG00000165801	ARHGEF40
ENSG00000006756	ARSD
ENSG00000256394	ASIC5
ENSG00000160072	ATAD3B
ENSG00000176208	ATAD5
ENSG00000214313	AZGP1P1
ENSG00000175711	B3GNTL1
ENSG00000029363	BCLAF1
ENSG00000215580	BCORP1
ENSG00000271816	BMS1P4
ENSG00000228075	BOD1L2
ENSG00000125999	BPIFB1
ENSG00000204256	BRD2
ENSG00000124549	BTN2A3P
ENSG00000204290	BTNL2
ENSG00000165810	BTNL9
ENSG00000167644	C19orf33
ENSG00000205863	C1QTNF9B
ENSG00000221843	C2orf16
ENSG00000167798	C3P1
ENSG00000244731	C4A
ENSG00000224389	C4B
ENSG00000204661	C5orf60
ENSG00000204296	C6orf10
ENSG00000204542	C6orf15
ENSG00000102001	CACNA1F
ENSG00000169885	CALML6
ENSG00000130940	CASZ1
ENSG00000205771	CATSPER2P1
ENSG00000172785	CBWD1
ENSG00000215126	CBWD7
ENSG00000141570	CBX8
ENSG00000137944	CCBL2
ENSG00000205212	CCDC144NL
ENSG00000161609	CCDC155
ENSG00000280670	CCDC163P
ENSG00000267909	CCDC177
ENSG00000109881	CCDC34
ENSG00000204536	CCHCR1
ENSG00000234585	CCT6P3
ENSG00000122674	CCZ1
ENSG00000156535	CD109
ENSG00000158477	CD1A
ENSG00000103855	CD276
ENSG00000002586	CD99
ENSG00000223773	CD99P1
ENSG00000004897	CDC27
ENSG00000128283	CDC42EP1
ENSG00000074276	CDHR2
ENSG00000241322	CDRT1
ENSG00000204539	CDSN
ENSG00000233681	CEACAMP1
ENSG00000170835	CEL
ENSG00000139610	CELA1
ENSG00000170827	CELP
ENSG00000075275	CELSR1
ENSG00000117724	CENPF
ENSG00000151725	CENPU
ENSG00000223591	CENPVP1
ENSG00000099814	CEP170B
ENSG00000130695	CEP85
ENSG00000243649	CFB
ENSG00000197766	CFD
ENSG00000223820	CFL1P1
ENSG00000104827	CGB
ENSG00000188419	CHM
ENSG00000226662	CHMP1AP1
ENSG00000186162	CIDECP
ENSG00000159212	CLIC6
ENSG00000188603	CLN3
ENSG00000286070	CM000684.2
ENSG00000168405	CMAHP
ENSG00000164309	CMYA5
ENSG00000064666	CNN2
ENSG00000154529	CNTNAP3B
ENSG00000136152	COG3
ENSG00000197467	COL13A1
ENSG00000182871	COL18A1
ENSG00000169436	COL22A1
ENSG00000171502	COL24A1
ENSG00000188517	COL25A1
ENSG00000196739	COL27A1
ENSG00000169031	COL4A3
ENSG00000206384	COL6A6
ENSG00000103426	CORO7-PAM16
ENSG00000160111	CPAMD8
ENSG00000203710	CR1
ENSG00000215908	CROCCP2
ENSG00000080947	CROCCP3
ENSG00000105662	CRTC1
ENSG00000100058	CRYBB2P1
ENSG00000234124	CSN1S2AP
ENSG00000240450	CSPG4P1Y
ENSG00000204663	CST13P
ENSG00000271449	CT45A2
ENSG00000228836	CT45A5
ENSG00000181358	CTAGE10P
ENSG00000214249	CTAGE11P
ENSG00000271079	CTAGE15
ENSG00000232872	CTAGE3P
ENSG00000236761	CTAGE9
ENSG00000167674	CTB-50L17.10
ENSG00000175029	CTBP2
ENSG00000242439	CTD-2349P21.1
ENSG00000188029	CTSL3P
ENSG00000107611	CUBN
ENSG00000257923	CUX1
ENSG00000197620	CXorf40A
ENSG00000197021	CXorf40B
ENSG00000204165	CXorf65
ENSG00000187893	CXXC1P1
ENSG00000240194	CYMP
ENSG00000231852	CYP21A2
ENSG00000205702	CYP2D7
ENSG00000163331	DAPL1
ENSG00000139990	DCAF5
ENSG00000132716	DCAF8
ENSG00000189186	DCAF8L2
ENSG00000197410	DCHS2
ENSG00000013573	DDX11
ENSG00000181381	DDX60L
ENSG00000177030	DEAF1
ENSG00000215378	DEFT1P
ENSG00000232039	DEFT1P2
ENSG00000198837	DENND4B
ENSG00000228716	DHFR
ENSG00000187908	DMBT1
ENSG00000105877	DNAH11
ENSG00000039139	DNAH5
ENSG00000188831	DPPA3P2
ENSG00000264743	DPRXP4
ENSG00000170629	DPY19L2P2
ENSG00000227855	DPY19L2P3
ENSG00000184845	DRD1
ENSG00000069696	DRD4
ENSG00000152591	DSPP
ENSG00000151914	DST
ENSG00000197057	DTHD1
ENSG00000265479	DTX2P1-UPK3BP1-PMS2P11
ENSG00000205250	E2F4
ENSG00000244280	ECEL1P2
ENSG00000113790	EHHADH
ENSG00000204371	EHMT2
ENSG00000102890	ELMO3
ENSG00000231752	EMBP1
ENSG00000185684	EP400NL
ENSG00000261150	EPPK1
ENSG00000123576	ESX1
ENSG00000198734	F5
ENSG00000149485	FADS1
ENSG00000288235	FAM106C
ENSG00000179083	FAM133A
ENSG00000170074	FAM153A
ENSG00000144369	FAM171B
ENSG00000185442	FAM174B
ENSG00000164556	FAM183BP
ENSG00000185958	FAM186A
ENSG00000237765	FAM200B
ENSG00000172661	FAM21C
ENSG00000188100	FAM25A
ENSG00000185448	FAM47A
ENSG00000198173	FAM47C
ENSG00000186523	FAM86B1
ENSG00000145002	FAM86B2
ENSG00000244026	FAM86DP
ENSG00000137414	FAM8A1
ENSG00000230219	FAM92A1P2
ENSG00000171262	FAM98B
ENSG00000183304	FAM9A
ENSG00000181544	FANCB
ENSG00000083857	FAT1
ENSG00000086570	FAT2
ENSG00000188573	FBLL1
ENSG00000142449	FBN3
ENSG00000171931	FBXW10
ENSG00000230701	FBXW4P1
ENSG00000275395	FCGBP
ENSG00000077782	FGFR1
ENSG00000088832	FKBP1A
ENSG00000176826	FKBP9P1
ENSG00000143520	FLG2
ENSG00000155816	FMN2
ENSG00000109920	FNBP4
ENSG00000184481	FOXO4
ENSG00000049768	FOXP3
ENSG00000109536	FRG1
ENSG00000225899	FRG2B
ENSG00000172969	FRG2C
ENSG00000170324	FRMPD2
ENSG00000234975	FTH1P2
ENSG00000089327	FXYD5
ENSG00000224659	GAGE12J
ENSG00000274274	GAGE13
ENSG00000139629	GALNT6
ENSG00000160766	GBAP1
ENSG00000225492	GBP1P1
ENSG00000105607	GCDH
ENSG00000284824	GCSAML-AS1
ENSG00000100031	GGT1
ENSG00000197421	GGT3P
ENSG00000204136	GGTA1P
ENSG00000204120	GIGYF2
ENSG00000177590	GIMAP3P
ENSG00000257780	GLYCAM1
ENSG00000250471	GMPSP1
ENSG00000087258	GNAO1
ENSG00000238105	GOLGA2P5
ENSG00000159289	GOLGA6A
ENSG00000277322	GOLGA6L6
ENSG00000175265	GOLGA8A
ENSG00000175676	GOLGA8EP
ENSG00000183629	GOLGA8G
ENSG00000249931	GOLGA8K
ENSG00000232653	GOLGA8N
ENSG00000185245	GP1BA
ENSG00000068394	GPKOW
ENSG00000169258	GPRIN1
ENSG00000204175	GPRIN2
ENSG00000141449	GREB1L
ENSG00000131149	GSE1
ENSG00000223622	GSTA6P
ENSG00000168765	GSTM4
ENSG00000133433	GSTT2B
ENSG00000213780	GTF2H4
ENSG00000277053	GTF2IP1
ENSG00000196275	GTF2IRD2
ENSG00000123201	GUCY1B2
ENSG00000243316	GUCY2GP
ENSG00000241549	GUSBP2
ENSG00000253203	GUSBP3
ENSG00000236296	GUSBP5
ENSG00000151233	GXYLT1
ENSG00000206159	GYG2P1
ENSG00000170180	GYPA
ENSG00000180353	HCLS1
ENSG00000281831	HCP5B
ENSG00000115677	HDLBP
ENSG00000128731	HERC2
ENSG00000276550	HERC2P2
ENSG00000180229	HERC2P3
ENSG00000010704	HFE
ENSG00000206503	HLA-A
ENSG00000234745	HLA-B
ENSG00000204525	HLA-C
ENSG00000242574	HLA-DMB
ENSG00000204252	HLA-DOA
ENSG00000241106	HLA-DOB
ENSG00000231389	HLA-DPA1
ENSG00000224557	HLA-DPB2
ENSG00000196735	HLA-DQA1
ENSG00000237541	HLA-DQA2
ENSG00000232629	HLA-DQB2
ENSG00000204287	HLA-DRA
ENSG00000196126	HLA-DRB1
ENSG00000198502	HLA-DRB5
ENSG00000204632	HLA-G
ENSG00000243753	HLA-L
ENSG00000179172	HNRNPCL1
ENSG00000100099	HPS4
ENSG00000130528	HRC
ENSG00000197915	HRNR
ENSG00000181359	HSP90AA6P
ENSG00000183199	HSP90AB3P
ENSG00000142798	HSPG2
ENSG00000205649	HTN3
ENSG00000183935	HTR7P1
ENSG00000197386	HTT
ENSG00000157423	HYDIN
ENSG00000187516	HYPM
ENSG00000142089	IFITM3
ENSG00000159110	IFNAR2
ENSG00000223684	IFNWP18
ENSG00000163395	IGFN1
ENSG00000211979	IGHV7-81
ENSG00000164669	INTS4P1
ENSG00000273024	INTS4P2
ENSG00000119669	IRF2BPL
ENSG00000169047	IRS1
ENSG00000077943	ITGA8
ENSG00000102313	ITIH6
ENSG00000120071	KANSL1
ENSG00000184185	KCNJ12
ENSG00000130518	KIAA1683
ENSG00000125498	KIR2DL1
ENSG00000189013	KIR2DL4
ENSG00000167633	KIR3DL1
ENSG00000242019	KIR3DL3
ENSG00000104970	KIR3DX1
ENSG00000055609	KMT2C
ENSG00000186395	KRT10
ENSG00000214822	KRT16P3
ENSG00000111057	KRT18
ENSG00000216306	KRT19P2
ENSG00000214514	KRT42P
ENSG00000213538	KRT8P41
ENSG00000221859	KRTAP10-10
ENSG00000205445	KRTAP10-2
ENSG00000188581	KRTAP1-1
ENSG00000198271	KRTAP4-5
ENSG00000240871	KRTAP4-7
ENSG00000204572	KRTAP5-10
ENSG00000185940	KRTAP5-5
ENSG00000241233	KRTAP5-8
ENSG00000239886	KRTAP9-2
ENSG00000187272	KRTAP9-8
ENSG00000141068	KSR1
ENSG00000167613	LAIR1
ENSG00000167618	LAIR2
ENSG00000112769	LAMA4
ENSG00000130702	LAMA5
ENSG00000240386	LCE1F
ENSG00000226025	LGALS17A
ENSG00000100079	LGALS2
ENSG00000205213	LGR4
ENSG00000104972	LILRB1
ENSG00000131042	LILRB2
ENSG00000204577	LILRB3
ENSG00000242086	LINC00969
ENSG00000213071	LPAL2
ENSG00000130224	LRCH2
ENSG00000176681	LRRC37A
ENSG00000238083	LRRC37A2
ENSG00000176809	LRRC37A3
ENSG00000204392	LSM2
ENSG00000119681	LTBP2
ENSG00000197353	LYPD2
ENSG00000099866	MADCAM1
ENSG00000221867	MAGEA3
ENSG00000176746	MAGEB6
ENSG00000155495	MAGEC1
ENSG00000102316	MAGED2
ENSG00000196782	MAML3
ENSG00000013619	MAMLD1
ENSG00000166963	MAP1A
ENSG00000034152	MAP2K3
ENSG00000129680	MAP7D3
ENSG00000186868	MAPT
ENSG00000230522	MBD3L2
ENSG00000182315	MBD3L3
ENSG00000242600	MBL1P
ENSG00000232119	MCTS1
ENSG00000101898	MCTS2P
ENSG00000138400	MDH1B
ENSG00000112159	MDN1
ENSG00000175221	MED16
ENSG00000188095	MESP2
ENSG00000168958	MFF
ENSG00000163975	MFI2
ENSG00000204520	MICA
ENSG00000027001	MIPEP
ENSG00000148773	MKI67
ENSG00000240268	MOXD2P
ENSG00000135698	MPHOSPH6
ENSG00000215846	MPTX1
ENSG00000113318	MSH3
ENSG00000224287	MSL3P1
ENSG00000173531	MST1
ENSG00000186715	MST1L
ENSG00000205362	MT1A
ENSG00000255986	MT1JP
ENSG00000260549	MT1L
ENSG00000270188	MTRNR2L11
ENSG00000269028	MTRNR2L12
ENSG00000270394	MTRNR2L13
ENSG00000185499	MUC1
ENSG00000205277	MUC12
ENSG00000173702	MUC13
ENSG00000169550	MUC15
ENSG00000181143	MUC16
ENSG00000169876	MUC17
ENSG00000198788	MUC2
ENSG00000176945	MUC20
ENSG00000204544	MUC21
ENSG00000261272	MUC22
ENSG00000169894	MUC3A
ENSG00000145113	MUC4
ENSG00000215182	MUC5AC
ENSG00000117983	MUC5B
ENSG00000184956	MUC6
ENSG00000171195	MUC7
ENSG00000239649	MYADML
ENSG00000074842	MYDGF
ENSG00000065534	MYLK
ENSG00000266714	MYO15B
ENSG00000156239	N6AMT1
ENSG00000204118	NAP1L6
ENSG00000219481	NBPF1
ENSG00000271425	NBPF10
ENSG00000268043	NBPF12
ENSG00000270629	NBPF14
ENSG00000266338	NBPF15
ENSG00000162825	NBPF20
ENSG00000142794	NBPF3
ENSG00000158517	NCF1
ENSG00000240108	NCOR1P1
ENSG00000183091	NEB
ENSG00000204356	NELFE
ENSG00000233382	NKAPP1
ENSG00000091592	NLRP1
ENSG00000134250	NOTCH2
ENSG00000264343	NOTCH2NL
ENSG00000183426	NPIPA1
ENSG00000198156	NPIPB6
ENSG00000105954	NPVF
ENSG00000226306	NPY6R
ENSG00000197893	NRAP
ENSG00000223705	NSUN5P1
ENSG00000106133	NSUN5P2
ENSG00000182667	NTM
ENSG00000246082	NUDT16P1
ENSG00000177144	NUDT4P1
ENSG00000170502	NUDT9
ENSG00000198284	NUP210P1
ENSG00000184923	NUTM2A
ENSG00000196970	NXF4
ENSG00000122136	OBP2A
ENSG00000154358	OBSCN
ENSG00000253117	OC90
ENSG00000155087	ODF1
ENSG00000102076	OPN1LW
ENSG00000268221	OPN1MW
ENSG00000166160	OPN1MW2
ENSG00000122375	OPN4
ENSG00000170790	OR10A2
ENSG00000170683	OR10A3
ENSG00000170782	OR10A4
ENSG00000166363	OR10A5
ENSG00000279000	OR10A6
ENSG00000179919	OR10A7
ENSG00000172640	OR10AD1
ENSG00000174970	OR10AG1
ENSG00000206474	OR10C1
ENSG00000255582	OR10G2
ENSG00000169208	OR10G3
ENSG00000254737	OR10G4
ENSG00000182634	OR10G7
ENSG00000234560	OR10G8
ENSG00000236981	OR10G9
ENSG00000186723	OR10H1
ENSG00000171942	OR10H2
ENSG00000171936	OR10H3
ENSG00000176231	OR10H4
ENSG00000172519	OR10H5
ENSG00000196184	OR10J1
ENSG00000196266	OR10J3
ENSG00000184155	OR10J5
ENSG00000173285	OR10K1
ENSG00000180708	OR10K2
ENSG00000175398	OR10P1
ENSG00000180475	OR10Q1
ENSG00000198965	OR10R2
ENSG00000196248	OR10S1
ENSG00000186306	OR10T2
ENSG00000172289	OR10V1
ENSG00000172772	OR10W1
ENSG00000279111	OR10X1
ENSG00000198967	OR10Z1
ENSG00000204694	OR11A1
ENSG00000196832	OR11G2
ENSG00000130538	OR11H1
ENSG00000176198	OR11H4
ENSG00000176219	OR11H6
ENSG00000197591	OR11L1
ENSG00000280236	OR12D2
ENSG00000112462	OR12D3
ENSG00000256574	OR13A1
ENSG00000276119	OR13C2
ENSG00000204246	OR13C3
ENSG00000148136	OR13C4
ENSG00000277556	OR13C5
ENSG00000186943	OR13C8
ENSG00000136839	OR13C9
ENSG00000179055	OR13D1
ENSG00000186881	OR13F1
ENSG00000197437	OR13G1
ENSG00000171054	OR13H1
ENSG00000168828	OR13J1
ENSG00000196772	OR14A16
ENSG00000177174	OR14C36
ENSG00000189181	OR14I1
ENSG00000204695	OR14J1
ENSG00000153230	OR14K1
ENSG00000172146	OR1A1
ENSG00000172150	OR1A2
ENSG00000280094	OR1B1
ENSG00000221888	OR1C1
ENSG00000184166	OR1D2
ENSG00000262628	OR1D5
ENSG00000180016	OR1E1
ENSG00000127780	OR1E2
ENSG00000168124	OR1F1
ENSG00000203581	OR1F2P
ENSG00000183024	OR1G1
ENSG00000136834	OR1J1
ENSG00000197233	OR1J2
ENSG00000239590	OR1J4
ENSG00000173679	OR1L1
ENSG00000171481	OR1L3
ENSG00000136939	OR1L4
ENSG00000171459	OR1L6
ENSG00000171496	OR1L8
ENSG00000170929	OR1M1
ENSG00000171505	OR1N1
ENSG00000171501	OR1N2
ENSG00000165202	OR1Q1
ENSG00000280204	OR1S1
ENSG00000197887	OR1S2
ENSG00000221970	OR2A1
ENSG00000221858	OR2A12
ENSG00000221938	OR2A14
ENSG00000221989	OR2A2
ENSG00000221933	OR2A25
ENSG00000180658	OR2A4
ENSG00000212807	OR2A42
ENSG00000221836	OR2A5
ENSG00000243896	OR2A7
ENSG00000244623	OR2AE1
ENSG00000279486	OR2AG1
ENSG00000188124	OR2AG2
ENSG00000187080	OR2AK2
ENSG00000177535	OR2B11
ENSG00000168131	OR2B2
ENSG00000204703	OR2B3
ENSG00000124657	OR2B6
ENSG00000168158	OR2C1
ENSG00000166368	OR2D2
ENSG00000178358	OR2D3
ENSG00000213215	OR2F1
ENSG00000221910	OR2F2
ENSG00000177489	OR2G2
ENSG00000177476	OR2G3
ENSG00000188558	OR2G6
ENSG00000204688	OR2H1
ENSG00000204657	OR2H2
ENSG00000204700	OR2J2
ENSG00000204701	OR2J3
ENSG00000171133	OR2K2
ENSG00000196071	OR2L13
ENSG00000224227	OR2L1P
ENSG00000203663	OR2L2
ENSG00000198128	OR2L3
ENSG00000279263	OR2L8
ENSG00000198601	OR2M2
ENSG00000228198	OR2M3
ENSG00000171180	OR2M4
ENSG00000162727	OR2M5
ENSG00000177186	OR2M7
ENSG00000278889	OR2S2
ENSG00000175143	OR2T1
ENSG00000184022	OR2T10
ENSG00000279301	OR2T11
ENSG00000177201	OR2T12
ENSG00000196240	OR2T2
ENSG00000187701	OR2T27
ENSG00000182783	OR2T29
ENSG00000196539	OR2T3
ENSG00000177212	OR2T33
ENSG00000183310	OR2T34
ENSG00000177151	OR2T35
ENSG00000196944	OR2T4
ENSG00000203661	OR2T5
ENSG00000198104	OR2T6
ENSG00000177462	OR2T8
ENSG00000185372	OR2V1
ENSG00000204704	OR2W1
ENSG00000238243	OR2W3
ENSG00000203664	OR2W5
ENSG00000174339	OR2Y1
ENSG00000181733	OR2Z1
ENSG00000180090	OR3A1
ENSG00000221882	OR3A2
ENSG00000159961	OR3A3
ENSG00000180068	OR3A4P
ENSG00000181958	OR4A15
ENSG00000181961	OR4A16
ENSG00000237388	OR4A47
ENSG00000221840	OR4A5
ENSG00000175619	OR4B1
ENSG00000172188	OR4C11
ENSG00000221954	OR4C12
ENSG00000258817	OR4C13
ENSG00000181939	OR4C15
ENSG00000279514	OR4C16
ENSG00000176547	OR4C3
ENSG00000260811	OR4C45
ENSG00000185926	OR4C46
ENSG00000181903	OR4C6
ENSG00000141194	OR4D1
ENSG00000254466	OR4D10
ENSG00000176200	OR4D11
ENSG00000255713	OR4D2
ENSG00000171014	OR4D5
ENSG00000166884	OR4D6
ENSG00000172742	OR4D9
ENSG00000221977	OR4E2
ENSG00000182854	OR4F15
ENSG00000284662	OR4F16
ENSG00000176695	OR4F17
ENSG00000176269	OR4F21
ENSG00000177693	OR4F4
ENSG00000186092	OR4F5
ENSG00000184140	OR4F6
ENSG00000155249	OR4K1
ENSG00000176253	OR4K13
ENSG00000169484	OR4K14
ENSG00000169488	OR4K15
ENSG00000176230	OR4K17
ENSG00000165762	OR4K2
ENSG00000176281	OR4K5
ENSG00000176246	OR4L1
ENSG00000176299	OR4M1
ENSG00000274102	OR4M2
ENSG00000176294	OR4N2
ENSG00000259435	OR4N3P
ENSG00000183706	OR4N4
ENSG00000184394	OR4N5
ENSG00000181927	OR4P4
ENSG00000182652	OR4Q3
ENSG00000176555	OR4S1
ENSG00000174982	OR4S2
ENSG00000176567	OR4X1
ENSG00000172208	OR4X2
ENSG00000205496	OR51A2
ENSG00000279012	OR51B2
ENSG00000183251	OR51B4
ENSG00000176239	OR51B6
ENSG00000197428	OR51D1
ENSG00000180785	OR51E1
ENSG00000280021	OR51F1
ENSG00000278870	OR51G1
ENSG00000167359	OR51I1
ENSG00000176798	OR51L1
ENSG00000184698	OR51M1
ENSG00000167360	OR51Q1
ENSG00000176922	OR51S1
ENSG00000176900	OR51T1
ENSG00000176742	OR51V1
ENSG00000181616	OR52H1
ENSG00000226288	OR52I2
ENSG00000172320	OR5A1
ENSG00000172324	OR5A2
ENSG00000196578	OR5AC2
ENSG00000181273	OR5AK2
ENSG00000176495	OR5AN1
ENSG00000172464	OR5AP2
ENSG00000172459	OR5AR1
ENSG00000181785	OR5AS1
ENSG00000169327	OR5AU1
ENSG00000172362	OR5B12
ENSG00000197786	OR5B17
ENSG00000172365	OR5B2
ENSG00000198283	OR5B21
ENSG00000172769	OR5B3
ENSG00000148215	OR5C1
ENSG00000279761	OR5D13
ENSG00000186113	OR5D14
ENSG00000205029	OR5D16
ENSG00000186119	OR5D18
ENSG00000149133	OR5F1
ENSG00000231192	OR5H1
ENSG00000236032	OR5H14
ENSG00000233412	OR5H15
ENSG00000197938	OR5H2
ENSG00000230301	OR5H6
ENSG00000167825	OR5I1
ENSG00000174957	OR5J2
ENSG00000232382	OR5K1
ENSG00000231861	OR5K2
ENSG00000206536	OR5K3
ENSG00000196098	OR5K4
ENSG00000279395	OR5L1
ENSG00000205030	OR5L2
ENSG00000255012	OR5M1
ENSG00000254834	OR5M10
ENSG00000255223	OR5M11
ENSG00000174937	OR5M3
ENSG00000181371	OR5M8
ENSG00000150269	OR5M9
ENSG00000183303	OR5P2
ENSG00000182334	OR5P3
ENSG00000279961	OR5R1
ENSG00000181698	OR5T1
ENSG00000181718	OR5T2
ENSG00000172489	OR5T3
ENSG00000243729	OR5V1
ENSG00000187612	OR5W2
ENSG00000184933	OR6A2
ENSG00000221813	OR6B1
ENSG00000182083	OR6B2
ENSG00000178586	OR6B3
ENSG00000205330	OR6C1
ENSG00000179695	OR6C2
ENSG00000205329	OR6C3
ENSG00000179626	OR6C4
ENSG00000188324	OR6C6
ENSG00000205328	OR6C65
ENSG00000205327	OR6C68
ENSG00000197706	OR6C74
ENSG00000187857	OR6C75
ENSG00000185821	OR6C76
ENSG00000169214	OR6F1
ENSG00000196171	OR6K2
ENSG00000203757	OR6K3
ENSG00000180433	OR6K6
ENSG00000196099	OR6M1
ENSG00000197403	OR6N1
ENSG00000188340	OR6N2
ENSG00000279051	OR6Q1
ENSG00000181803	OR6S1
ENSG00000181499	OR6T1
ENSG00000225781	OR6V1
ENSG00000221931	OR6X1
ENSG00000197532	OR6Y1
ENSG00000127515	OR7A10
ENSG00000185385	OR7A17
ENSG00000188269	OR7A5
ENSG00000127530	OR7C1
ENSG00000127529	OR7C2
ENSG00000188000	OR7D2
ENSG00000174667	OR7D4
ENSG00000237521	OR7E24
ENSG00000205847	OR7E91P
ENSG00000161807	OR7G1
ENSG00000170923	OR7G2
ENSG00000170920	OR7G3
ENSG00000196119	OR8A1
ENSG00000170953	OR8B12
ENSG00000284680	OR8B2
ENSG00000284609	OR8B3
ENSG00000280090	OR8B4
ENSG00000197125	OR8B8
ENSG00000196341	OR8D1
ENSG00000279116	OR8D2
ENSG00000181518	OR8D4
ENSG00000197849	OR8G1
ENSG00000181214	OR8G2P
ENSG00000181693	OR8H1
ENSG00000181767	OR8H2
ENSG00000181761	OR8H3
ENSG00000172154	OR8I2
ENSG00000172487	OR8J1
ENSG00000167822	OR8J3
ENSG00000150261	OR8K1
ENSG00000280314	OR8K3
ENSG00000181752	OR8K5
ENSG00000284723	OR8S1
ENSG00000172199	OR8U1
ENSG00000179468	OR9A2
ENSG00000258083	OR9A4
ENSG00000174914	OR9G1
ENSG00000172457	OR9G4
ENSG00000172377	OR9I1
ENSG00000186509	OR9Q1
ENSG00000186513	OR9Q2
ENSG00000243775	OSTCP1
ENSG00000163982	OTOP1
ENSG00000085465	OVGP1
ENSG00000177359	OVOS2
ENSG00000070756	PABPC1
ENSG00000151846	PABPC3
ENSG00000234068	PAGE2
ENSG00000238269	PAGE2B
ENSG00000204279	PAGE3
ENSG00000138801	PAPSS1
ENSG00000102699	PARP4
ENSG00000166049	PASD1
ENSG00000204969	PCDHA2
ENSG00000204967	PCDHA4
ENSG00000120324	PCDHB10
ENSG00000272674	PCDHB16
ENSG00000113212	PCDHB7
ENSG00000120322	PCDHB8
ENSG00000168300	PCMTD1
ENSG00000160299	PCNT
ENSG00000178104	PDE4DIP
ENSG00000049246	PER3
ENSG00000270392	PFN1P2
ENSG00000229859	PGA3
ENSG00000227179	PGCP1
ENSG00000163218	PGLYRP4
ENSG00000277778	PGM5P2
ENSG00000183571	PGPEP1L
ENSG00000112511	PHF1
ENSG00000129292	PHF20L1
ENSG00000183506	PI4KAP2
ENSG00000229359	PIN1P1
ENSG00000180764	PIPSL
ENSG00000158683	PKD1L1
ENSG00000166473	PKD1L2
ENSG00000127472	PLA2G5
ENSG00000178209	PLEC
ENSG00000134297	PLEKHA8P1
ENSG00000225190	PLEKHM1
ENSG00000167676	PLIN4
ENSG00000185988	PLK5
ENSG00000168967	PMCHL1
ENSG00000169040	PMCHL2
ENSG00000127957	PMS2P3
ENSG00000100344	PNPLA3
ENSG00000196313	POM121
ENSG00000272391	POM121C
ENSG00000128262	POM121L9P
ENSG00000130714	POMT1
ENSG00000230031	POTEB2
ENSG00000183206	POTEC
ENSG00000188219	POTEE
ENSG00000196604	POTEF
ENSG00000187537	POTEG
ENSG00000196834	POTEI
ENSG00000222038	POTEJ
ENSG00000212993	POU5F1B
ENSG00000235602	POU5F1P3
ENSG00000237872	POU5F1P4
ENSG00000248848	PPBPP2
ENSG00000177380	PPFIA3
ENSG00000263353	PPIAL4A
ENSG00000236334	PPIAL4G
ENSG00000243970	PPIEL
ENSG00000231989	PPP1R2P3
ENSG00000167393	PPP2R3B
ENSG00000102103	PQBP1
ENSG00000133246	PRAM1
ENSG00000116721	PRAMEF1
ENSG00000187545	PRAMEF10
ENSG00000239810	PRAMEF11
ENSG00000279169	PRAMEF13
ENSG00000279804	PRAMEF18
ENSG00000120952	PRAMEF2
ENSG00000243073	PRAMEF4
ENSG00000270601	PRAMEF5
ENSG00000232423	PRAMEF6
ENSG00000204510	PRAMEF7
ENSG00000251655	PRB1
ENSG00000230657	PRB4
ENSG00000146143	PRIM2
ENSG00000162997	PRORSD1P
ENSG00000172460	PRSS30P
ENSG00000106772	PRUNE2
ENSG00000231924	PSG1
ENSG00000242221	PSG2
ENSG00000221826	PSG3
ENSG00000243137	PSG4
ENSG00000204941	PSG5
ENSG00000170848	PSG6
ENSG00000221878	PSG7
ENSG00000124467	PSG8
ENSG00000183668	PSG9
ENSG00000248781	PSMC1P4
ENSG00000204540	PSORS1C1
ENSG00000171862	PTEN
ENSG00000237984	PTENP1
ENSG00000267060	PTGES3L
ENSG00000072135	PTPN18
ENSG00000243323	PTPRVP
ENSG00000241945	PWP2
ENSG00000129646	QRICH2
ENSG00000102128	RAB40AL
ENSG00000232159	RAB9BP1
ENSG00000076864	RAP1GAP
ENSG00000172575	RASGRP1
ENSG00000079313	REXO1
ENSG00000223638	RFPL4A
ENSG00000229292	RFPL4AL1
ENSG00000196862	RGPD4
ENSG00000169629	RGPD8
ENSG00000275793	RIMBP3
ENSG00000274600	RIMBP3B
ENSG00000171136	RLN3
ENSG00000196204	RNF216P1
ENSG00000201659	RNU12-2P
ENSG00000200378	RNU5B-4P
ENSG00000154134	ROBO3
ENSG00000154133	ROBO4
ENSG00000263006	ROCK1P1
ENSG00000241183	RP11-106J23.1
ENSG00000261760	RP11-1223D19.1
ENSG00000238166	RP11-160C18.4
ENSG00000227437	RP11-179H18.5
ENSG00000243761	RP11-216N21.2
ENSG00000214331	RP11-252A24.2
ENSG00000213318	RP11-331F4.1
ENSG00000205794	RP11-333E13.4
ENSG00000258150	RP11-345J4.3
ENSG00000239219	RP11-379K17.4
ENSG00000229985	RP11-40H20.5
ENSG00000213291	RP11-420H19.3
ENSG00000170089	RP11-423H2.1
ENSG00000255996	RP11-429A20.2
ENSG00000261832	RP11-435I10.4
ENSG00000244740	RP11-463H24.1
ENSG00000215838	RP11-466F5.6
ENSG00000224097	RP11-472B18.1
ENSG00000241081	RP11-488C13.1
ENSG00000227040	RP11-533F5.2
ENSG00000214259	RP11-568J23.1
ENSG00000267645	RP11-577H5.5
ENSG00000232431	RP11-578F21.10
ENSG00000229894	RP11-668G10.2
ENSG00000205035	RP11-707M1.1
ENSG00000184115	RP13-1039J1.2
ENSG00000183638	RP1L1
ENSG00000269896	RP4-740C4.5
ENSG00000156313	RPGR
ENSG00000215264	RPL10AP3
ENSG00000231322	RPL13AP17
ENSG00000236552	RPL13AP5
ENSG00000234118	RPL13AP6
ENSG00000213916	RPL13P
ENSG00000241890	RPL13P4
ENSG00000225499	RPL15P4
ENSG00000242135	RPL17P2
ENSG00000225239	RPL21P107
ENSG00000220749	RPL21P28
ENSG00000258613	RPL21P7
ENSG00000228861	RPL23AP12
ENSG00000235990	RPL23AP20
ENSG00000264054	RPL31P9
ENSG00000230350	RPL35AP3
ENSG00000225644	RPL35AP4
ENSG00000234067	RPL5P10
ENSG00000229994	RPL5P4
ENSG00000213051	RPL5P5
ENSG00000234227	RPL7L1P1
ENSG00000234324	RPL9P2
ENSG00000213553	RPLP0P6
ENSG00000213744	RPS10P14
ENSG00000232888	RPS11P5
ENSG00000234319	RPS12P2
ENSG00000182774	RPS17
ENSG00000243988	RPS24P17
ENSG00000232818	RPS2P32
ENSG00000189343	RPS2P46
ENSG00000259105	RPS3AP4
ENSG00000178429	RPS3AP5
ENSG00000186008	RPS4XP21
ENSG00000224598	RPS5P2
ENSG00000072133	RPS6KA6
ENSG00000231940	RPS7P3
ENSG00000237425	RPSAP2
ENSG00000226498	RPSAP21
ENSG00000241749	RPSAP52
ENSG00000214629	RPSAP6
ENSG00000007376	RPUSD1
ENSG00000103472	RRN3P2
ENSG00000155026	RSPH10B
ENSG00000169402	RSPH10B2
ENSG00000256463	SALL3
ENSG00000225648	SBDSP1
ENSG00000232871	SEC1P
ENSG00000110876	SELPLG
ENSG00000172250	SERHL
ENSG00000197249	SERPINA1
ENSG00000187483	SERPINA13P
ENSG00000196136	SERPINA3
ENSG00000198818	SFT2D1
ENSG00000198574	SH2D1B
ENSG00000142669	SH3BGRL3
ENSG00000171101	SIGLEC17P
ENSG00000168995	SIGLEC7
ENSG00000198053	SIRPA
ENSG00000101307	SIRPB1
ENSG00000204351	SKIV2L
ENSG00000108528	SLC25A11
ENSG00000144741	SLC25A26
ENSG00000145832	SLC25A48
ENSG00000005022	SLC25A5
ENSG00000102100	SLC35A2
ENSG00000177710	SLC35G5
ENSG00000160190	SLC37A1
ENSG00000204385	SLC44A4
ENSG00000158715	SLC45A3
ENSG00000198743	SLC5A3
ENSG00000260727	SLC7A5P1
ENSG00000164037	SLC9B1
ENSG00000172139	SLC9C1
ENSG00000172062	SMN1
ENSG00000134595	SOX3
ENSG00000189120	SP6
ENSG00000196406	SPANXD
ENSG00000275969	SPATA31A3
ENSG00000240632	SPATA31D5P
ENSG00000177992	SPATA31E1
ENSG00000150628	SPATA4
ENSG00000042317	SPATA7
ENSG00000273520	SPDYE8P
ENSG00000147059	SPIN2A
ENSG00000185294	SPPL2C
ENSG00000163209	SPRR3
ENSG00000137877	SPTBN5
ENSG00000196369	SRGAP2B
ENSG00000266129	SRP68P1
ENSG00000227689	SRP68P2
ENSG00000197558	SSPO
ENSG00000269791	SSX4B
ENSG00000157965	SSX8
ENSG00000256762	STH
ENSG00000101846	STS
ENSG00000227166	STSP1
ENSG00000237223	SULT1C2P1
ENSG00000165124	SVEP1
ENSG00000153157	SYCP2L
ENSG00000131018	SYNE1
ENSG00000054654	SYNE2
ENSG00000204176	SYT15
ENSG00000139973	SYT16
ENSG00000146378	TAAR2
ENSG00000179073	TAAR3
ENSG00000138162	TACC2
ENSG00000147133	TAF1
ENSG00000102387	TAF7L
ENSG00000204267	TAP2
ENSG00000173662	TAS1R1
ENSG00000179002	TAS1R2
ENSG00000169962	TAS1R3
ENSG00000169777	TAS2R1
ENSG00000121318	TAS2R10
ENSG00000212128	TAS2R13
ENSG00000212127	TAS2R14
ENSG00000128519	TAS2R16
ENSG00000212124	TAS2R19
ENSG00000255837	TAS2R20
ENSG00000127362	TAS2R3
ENSG00000256188	TAS2R30
ENSG00000256436	TAS2R31
ENSG00000257138	TAS2R38
ENSG00000236398	TAS2R39
ENSG00000127364	TAS2R4
ENSG00000221937	TAS2R40
ENSG00000221855	TAS2R41
ENSG00000186136	TAS2R42
ENSG00000255374	TAS2R43
ENSG00000226761	TAS2R46
ENSG00000127366	TAS2R5
ENSG00000212126	TAS2R50
ENSG00000185899	TAS2R60
ENSG00000121377	TAS2R7
ENSG00000121314	TAS2R8
ENSG00000121381	TAS2R9
ENSG00000275954	TBC1D3F
ENSG00000238283	TBC1D3P1
ENSG00000267104	TBC1D3P1-DHX40P1
ENSG00000112592	TBP
ENSG00000133142	TCEAL4
ENSG00000176896	TCEANC
ENSG00000113649	TCERG1
ENSG00000137310	TCF19
ENSG00000203690	TCP10
ENSG00000163060	TEKT4
ENSG00000042832	TG
ENSG00000152291	TGOLN2
ENSG00000005108	THSD7A
ENSG00000126768	TIMM17B
ENSG00000265354	TIMM23
ENSG00000232112	TMA7
ENSG00000167608	TMC4
ENSG00000215367	TMED11P
ENSG00000284701	TMEM247
ENSG00000178821	TMEM52
ENSG00000167920	TMEM99
ENSG00000137747	TMPRSS13
ENSG00000168477	TNXB
ENSG00000230359	TPI1P2
ENSG00000178928	TPRX1
ENSG00000180438	TPRXL
ENSG00000172236	TPSAB1
ENSG00000095917	TPSD1
ENSG00000116176	TPSG1
ENSG00000274391	TPTE
ENSG00000186439	TRDN
ENSG00000184106	TREML3P
ENSG00000204616	TRIM31
ENSG00000168930	TRIM49
ENSG00000225581	TRIM53AP
ENSG00000182048	TRPC2
ENSG00000134160	TRPM1
ENSG00000130529	TRPM4
ENSG00000226223	TSPY16P
ENSG00000155657	TTN
ENSG00000251297	TUBB7P
ENSG00000240370	U47924.6
ENSG00000204699	UBTFL3
ENSG00000158062	UBXN11
ENSG00000130717	UCK1
ENSG00000156096	UGT2B4
ENSG00000083290	ULK2
ENSG00000177398	UMODL1
ENSG00000042781	USH2A
ENSG00000249104	USP17L17
ENSG00000250844	USP17L18
ENSG00000248920	USP17L19
ENSG00000223443	USP17L2
ENSG00000205946	USP17L6P
ENSG00000129204	USP6
ENSG00000204394	VARS
ENSG00000177504	VCX2
ENSG00000169059	VCX3A
ENSG00000205642	VCX3B
ENSG00000151650	VENTX
ENSG00000259849	VENTXP1
ENSG00000105053	VRK3
ENSG00000176834	VSIG10
ENSG00000181404	WASH1
ENSG00000146556	WASH2P
ENSG00000282458	WASH5P
ENSG00000185222	WBP5
ENSG00000150627	WDR17
ENSG00000171804	WDR87
ENSG00000161996	WDR90
ENSG00000140527	WDR93
ENSG00000163092	XIRP2
ENSG00000172967	XKR3
ENSG00000167645	YIF1B
ENSG00000146839	ZAN
ENSG00000215817	ZC3H11B
ENSG00000188818	ZDHHC11
ENSG00000140836	ZFHX3
ENSG00000179588	ZFPM1
ENSG00000156925	ZIC3
ENSG00000122386	ZNF205
ENSG00000160321	ZNF208
ENSG00000165804	ZNF219
ENSG00000267680	ZNF224
ENSG00000090612	ZNF268
ENSG00000257267	ZNF271P
ENSG00000186026	ZNF284
ENSG00000213801	ZNF321P
ENSG00000075407	ZNF37A
ENSG00000234420	ZNF37BP
ENSG00000220248	ZNF402P
ENSG00000175213	ZNF408
ENSG00000180855	ZNF443
ENSG00000229676	ZNF492
ENSG00000243943	ZNF512
ENSG00000203326	ZNF525
ENSG00000240225	ZNF542P
ENSG00000198453	ZNF568
ENSG00000242779	ZNF702P
ENSG00000227124	ZNF717
ENSG00000172687	ZNF738
ENSG00000133624	ZNF767P
ENSG00000196466	ZNF799
ENSG00000198155	ZNF876P
ENSG00000159904	ZNF890P
ENSG00000184635	ZNF93
ENSG00000213973	ZNF99
ENSG00000198205	ZXDA
ENSG00000198455	ZXDB
Genes in which a large number of variants are frequently reported in sequencing projects, compiled from [73-75]

## Sheet: Table S5
Table S5. Variant classifications in order of impact (high to low)
Term	Meaning	Sequence ontology ID	High impact	Low impact	Excluded
transcript_ablation	A feature ablation whereby the deleted region includes a transcript feature	SO:0001893	If CADD > 25 OR if SpliceAI > 0.5	If CADD <= 25 AND if SpliceAI <= 0.5	Never
splice_acceptor_variant	A splice variant that changes the 2 base region at the 3' end of an intron	SO:0001574	If CADD > 25 OR if SpliceAI > 0.5	If CADD <= 25 AND if SpliceAI <= 0.5	Never
splice_donor_variant	A splice variant that changes the 2 base region at the 5' end of an intron	SO:0001575	If CADD > 25 OR if SpliceAI > 0.5	If CADD <= 25 AND if SpliceAI <= 0.5	Never
stop_gained	A sequence variant whereby at least one base of a codon is changed, resulting in a premature stop codon, leading to a shortened transcript	SO:0001587	If CADD > 25 OR if SpliceAI > 0.5	If CADD <= 25 AND if SpliceAI <= 0.5	Never
frameshift_variant	A sequence variant which causes a disruption of the translational reading frame, because the number of nucleotides inserted or deleted is not a multiple of three	SO:0001589	If CADD > 25 OR if SpliceAI > 0.5	If CADD <= 25 AND if SpliceAI <= 0.5	Never
stop_lost	A sequence variant where at least one base of the terminator codon (stop) is changed, resulting in an elongated transcript	SO:0001578	If CADD > 25 OR if SpliceAI > 0.5	If CADD <= 25 AND if SpliceAI <= 0.5	Never
start_lost	A codon variant that changes at least one base of the canonical start codon	SO:0002012	If CADD > 25 OR if SpliceAI > 0.5	If CADD <= 25 AND if SpliceAI <= 0.5	Never
transcript_amplification	A feature amplification of a region containing a transcript	SO:0001889	If CADD > 25 OR if SpliceAI > 0.5	If CADD <= 25 AND if SpliceAI <= 0.5	Never
inframe_insertion	An inframe non synonymous variant that inserts bases into in the coding sequence	SO:0001821	If CADD > 25 OR if SpliceAI > 0.5	If CADD <= 25 AND if SpliceAI <= 0.5	Never
inframe_deletion	An inframe non synonymous variant that deletes bases from the coding sequence	SO:0001822	If CADD > 25 OR if SpliceAI > 0.5	If CADD <= 25 AND if SpliceAI <= 0.5	Never
missense_variant	A sequence variant, that changes one or more bases, resulting in a different amino acid sequence but where the length is preserved	SO:0001583	If CADD > 25 OR if SpliceAI > 0.5	If CADD <= 25 AND if SpliceAI <= 0.5	Never
mature_miRNA_variant	A transcript variant located with the sequence of the mature miRNA	SO:0001620	If CADD > 25 OR if SpliceAI > 0.5	If CADD <= 25 AND if SpliceAI <= 0.5	Never
start_retained_variant	A sequence variant where at least one base in the start codon is changed, but the start remains	SO:0002019	If CADD > 25 OR if SpliceAI > 0.5	If CADD <= 25 AND if SpliceAI <= 0.5	Never
stop_retained_variant	A sequence variant where at least one base in the terminator codon is changed, but the terminator remains	SO:0001567	If CADD > 25 OR if SpliceAI > 0.5	If CADD <= 25 AND if SpliceAI <= 0.5	Never
incomplete_terminal_codon_variant	A sequence variant where at least one base of the final codon of an incompletely annotated transcript is changed	SO:0001626	If CADD > 25 OR if SpliceAI > 0.5	If CADD <= 25 AND if SpliceAI <= 0.5	Never
protein_altering_variant	A sequence_variant which is predicted to change the protein encoded in the coding sequence	SO:0001818	If CADD > 25 OR if SpliceAI > 0.5	If CADD <= 25 AND if SpliceAI <= 0.5	Never
splice_region_variant	A sequence variant in which a change has occurred within the region of the splice site, either within 1-3 bases of the exon or 3-8 bases of the intron	SO:0001630	If CADD > 25 OR if SpliceAI > 0.5	If CADD <= 25 AND if SpliceAI <= 0.5	Never
5_prime_UTR_variant	A UTR variant of the 5' UTR	SO:0001623	If Sutr > 1 OR if SpliceAI > 0.5	If Sutr <= 1 AND if SpliceAI <= 0.5	Never
3_prime_UTR_variant	A UTR variant of the 3' UTR	SO:0001624	If SpliceAI > 0.5	If SpliceAI <= 0.5	Never
synonymous_variant	A sequence variant where there is no resulting change to the encoded amino acid	SO:0001819	If SpliceAI > 0.5	If SpliceAI <= 0.5	Never
coding_sequence_variant	A sequence variant that changes the coding sequence	SO:0001580	If SpliceAI > 0.5	If SpliceAI <= 0.5	Never
intron_variant	A transcript variant occurring within an intron	SO:0001627	If SpliceAI > 0.5	If SpliceAI > 0.5 OR if Remm > 0.95	If SpliceAI <= 0.5 AND if ReMM <= 0.95
upstream_gene_variant	A sequence variant located 5' of a gene	SO:0001631	Never	If ReMM > 0.95	If ReMM <= 0.95
downstream_gene_variant	A sequence variant located 3' of a gene	SO:0001632	Never	If ReMM > 0.95	If ReMM <= 0.95
TFBS_ablation	A feature ablation whereby the deleted region includes a transcription factor binding site	SO:0001895	Never	If ReMM > 0.95	If ReMM <= 0.95
TFBS_amplification	A feature amplification of a region containing a transcription factor binding site	SO:0001892	Never	If ReMM > 0.95	If ReMM <= 0.95
TF_binding_site_variant	A sequence variant located within a transcription factor binding site	SO:0001782	Never	If ReMM > 0.95	If ReMM <= 0.95
regulatory_region_ablation	A feature ablation whereby the deleted region includes a regulatory region	SO:0001894	Never	If ReMM > 0.95	If ReMM <= 0.95
regulatory_region_amplification	A feature amplification of a region containing a regulatory region	SO:0001891	Never	If ReMM > 0.95	If ReMM <= 0.95
feature_elongation	A sequence variant that causes the extension of a genomic feature, with regard to the reference sequence	SO:0001907	Never	If ReMM > 0.95	If ReMM <= 0.95
regulatory_region_variant	A sequence variant located within a regulatory region	SO:0001566	Never	If ReMM > 0.95	If ReMM <= 0.95
feature_truncation	A sequence variant that causes the reduction of a genomic feature, with regard to the reference sequence	SO:0001906	Never	If ReMM > 0.95	If ReMM <= 0.95
non_coding_transcript_exon_variant	A sequence variant that changes non-coding exon sequence in a non-coding transcript	SO:0001792	Never	If ReMM > 0.95	If ReMM <= 0.95
NMD_transcript_variant	A variant in a transcript that is the target of NMD	SO:0001621	Never	If ReMM > 0.95	If ReMM <= 0.95
non_coding_transcript_variant	A transcript variant of a non coding RNA gene	SO:0001619	Never	If ReMM > 0.95	If ReMM <= 0.95
intergenic_variant	A sequence variant located in the intergenic region, between genes	SO:0001628	Never	If ReMM > 0.95	If ReMM <= 0.95
Variant classifications were sourced from http://www.ensembl.org/info/genome/variation/prediction/predicted_data.html, with some modifications to the order.

## Sheet: Table S6
Table S6. GO term analysis
Sex separation	Variant load in	GO domain	GO term name	GO term ID	Adj. p value	Number of genes annotated to GO term	Number of genes in query	Intersection	Intersections
Both	Normal hearing	Biological Process	cerebral cortex development	GO:0021987	0.0404996	117	206	8	ENSG00000198947,ENSG00000189056,ENSG00000106571,ENSG00000054654,ENSG00000182621,ENSG00000091136,ENSG00000163492,ENSG00000139352
Both	Normal hearing	Biological Process	cerebral cortex radially oriented cell migration	GO:0021799	0.0439246	35	206	5	ENSG00000189056,ENSG00000106571,ENSG00000054654,ENSG00000091136,ENSG00000163492
Both	Normal hearing	Cellular Component	axoneme	GO:0005930	3.36678e-05	134	215	11	ENSG00000115423,ENSG00000114841,ENSG00000158486,ENSG00000197653,ENSG00000106571,ENSG00000118997,ENSG00000187535,ENSG00000141013,ENSG00000007174,ENSG00000089101,ENSG00000158023
Both	Normal hearing	Cellular Component	ciliary plasm	GO:0097014	3.6339e-05	135	215	11	ENSG00000115423,ENSG00000114841,ENSG00000158486,ENSG00000197653,ENSG00000106571,ENSG00000118997,ENSG00000187535,ENSG00000141013,ENSG00000007174,ENSG00000089101,ENSG00000158023
Both	Normal hearing	Cellular Component	axonemal dynein complex	GO:0005858	0.00089541	23	215	5	ENSG00000115423,ENSG00000114841,ENSG00000158486,ENSG00000118997,ENSG00000007174
Both	Normal hearing	Cellular Component	microtubule associated complex	GO:0005875	0.00175098	162	215	10	ENSG00000115423,ENSG00000114841,ENSG00000054523,ENSG00000158486,ENSG00000197653,ENSG00000118997,ENSG00000147874,ENSG00000007174,ENSG00000149503,ENSG00000078018
Both	Normal hearing	Cellular Component	Z disc	GO:0030018	0.00193494	129	215	9	ENSG00000198947,ENSG00000154358,ENSG00000183091,ENSG00000054654,ENSG00000178209,ENSG00000163092,ENSG00000138347,ENSG00000154330,ENSG00000196924
Both	Normal hearing	Cellular Component	I band	GO:0031674	0.0042203	142	215	9	ENSG00000198947,ENSG00000154358,ENSG00000183091,ENSG00000054654,ENSG00000178209,ENSG00000163092,ENSG00000138347,ENSG00000154330,ENSG00000196924
Both	Normal hearing	Cellular Component	dynein complex	GO:0030286	0.00517988	54	215	6	ENSG00000115423,ENSG00000114841,ENSG00000158486,ENSG00000197653,ENSG00000118997,ENSG00000007174
Both	Normal hearing	Cellular Component	costamere	GO:0043034	0.00679791	17	215	4	ENSG00000198947,ENSG00000178209,ENSG00000197321,ENSG00000154330
Both	Normal hearing	Cellular Component	stereocilium tip	GO:0032426	0.013519	20	215	4	ENSG00000095777,ENSG00000186862,ENSG00000205038,ENSG00000149488
Both	Normal hearing	Molecular Function	minus-end-directed microtubule motor activity	GO:0008569	8.67823e-06	18	207	6	ENSG00000115423,ENSG00000114841,ENSG00000158486,ENSG00000197653,ENSG00000118997,ENSG00000007174
Both	Normal hearing	Molecular Function	cytoskeletal motor activity	GO:0003774	0.00014537	115	207	10	ENSG00000128833,ENSG00000095777,ENSG00000115423,ENSG00000114841,ENSG00000054523,ENSG00000158486,ENSG00000197653,ENSG00000118997,ENSG00000007174,ENSG00000264424
Both	Normal hearing	Molecular Function	dynein light intermediate chain binding	GO:0051959	0.000161664	28	207	6	ENSG00000115423,ENSG00000114841,ENSG00000158486,ENSG00000197653,ENSG00000118997,ENSG00000007174
Both	Normal hearing	Molecular Function	dynein intermediate chain binding	GO:0045505	0.000923698	37	207	6	ENSG00000115423,ENSG00000114841,ENSG00000158486,ENSG00000197653,ENSG00000118997,ENSG00000007174
Both	Normal hearing	Molecular Function	microtubule motor activity	GO:0003777	0.00294711	68	207	7	ENSG00000115423,ENSG00000114841,ENSG00000054523,ENSG00000158486,ENSG00000197653,ENSG00000118997,ENSG00000007174
Both	Hearing difficulty	Biological Process	sensory perception of mechanical stimulus	GO:0050954	5.89007e-06	182	140	12	ENSG00000129749,ENSG00000138081,ENSG00000060718,ENSG00000165091,ENSG00000107736,ENSG00000196586,ENSG00000167210,ENSG00000170615,ENSG00000165474,ENSG00000112782,ENSG00000105357,ENSG00000198400
Both	Hearing difficulty	Biological Process	sensory perception of sound	GO:0007605	1.87794e-05	161	140	11	ENSG00000129749,ENSG00000138081,ENSG00000060718,ENSG00000165091,ENSG00000107736,ENSG00000196586,ENSG00000167210,ENSG00000170615,ENSG00000165474,ENSG00000112782,ENSG00000105357
Both	Hearing difficulty	Biological Process	detection of mechanical stimulus	GO:0050982	0.00239265	53	140	6	ENSG00000129749,ENSG00000060718,ENSG00000277481,ENSG00000165091,ENSG00000198400,ENSG00000155657
Both	Hearing difficulty	Cellular Component	stereocilium bundle	GO:0032421	0.0202044	62	143	5	ENSG00000165091,ENSG00000107736,ENSG00000167210,ENSG00000186765,ENSG00000112782
Both	Hearing difficulty	Cellular Component	cluster of actin-based cell projections	GO:0098862	0.0356306	161	143	7	ENSG00000091138,ENSG00000165091,ENSG00000107736,ENSG00000167210,ENSG00000186765,ENSG00000112782,ENSG00000105357
Both	Hearing difficulty	Molecular Function	calcium ion transmembrane transporter activity	GO:0015085	0.00473334	135	149	8	ENSG00000129749,ENSG00000081248,ENSG00000064270,ENSG00000134160,ENSG00000277481,ENSG00000165091,ENSG00000100678,ENSG00000198785
Female	Normal hearing	Molecular Function	cytoskeletal motor activity	GO:0003774	0.0393188	115	171	7	ENSG00000114841,ENSG00000054523,ENSG00000095777,ENSG00000115423,ENSG00000128833,ENSG00000130294,ENSG00000197616
Female	Normal hearing	Cellular Component	axoneme	GO:0005930	0.0311153	134	175	7	ENSG00000114841,ENSG00000115423,ENSG00000214021,ENSG00000158023,ENSG00000089101,ENSG00000141013,ENSG00000106571
Female	Normal hearing	Cellular Component	ciliary plasm	GO:0097014	0.0325964	135	175	7	ENSG00000114841,ENSG00000115423,ENSG00000214021,ENSG00000158023,ENSG00000089101,ENSG00000141013,ENSG00000106571
Female	Hearing difficulty	Biological Process	sensory perception of mechanical stimulus	GO:0050954	9.0043e-07	182	147	13	ENSG00000167210,ENSG00000138081,ENSG00000170615,ENSG00000112782,ENSG00000071909,ENSG00000196586,ENSG00000165474,ENSG00000166833,ENSG00000105357,ENSG00000129749,ENSG00000165091,ENSG00000198400,ENSG00000107736
Female	Hearing difficulty	Biological Process	sensory perception of sound	GO:0007605	2.6363e-06	161	147	12	ENSG00000167210,ENSG00000138081,ENSG00000170615,ENSG00000112782,ENSG00000071909,ENSG00000196586,ENSG00000165474,ENSG00000166833,ENSG00000105357,ENSG00000129749,ENSG00000165091,ENSG00000107736
Female	Hearing difficulty	Cellular Component	stereocilium bundle	GO:0032421	0.00147858	62	148	6	ENSG00000167210,ENSG00000112782,ENSG00000186765,ENSG00000071909,ENSG00000165091,ENSG00000107736
Female	Hearing difficulty	Cellular Component	stereocilium	GO:0032420	0.0110032	53	148	5	ENSG00000167210,ENSG00000186765,ENSG00000071909,ENSG00000165091,ENSG00000107736
Female	Hearing difficulty	Cellular Component	myosin complex	GO:0016459	0.0157064	57	148	5	ENSG00000078814,ENSG00000167306,ENSG00000071909,ENSG00000196586,ENSG00000105357
Female	Hearing difficulty	Cellular Component	cluster of actin-based cell projections	GO:0098862	0.0438498	161	148	7	ENSG00000167210,ENSG00000112782,ENSG00000186765,ENSG00000071909,ENSG00000105357,ENSG00000165091,ENSG00000107736
Female	Hearing difficulty	Cellular Component	clathrin-coated pit	GO:0005905	0.0483465	72	148	5	ENSG00000152056,ENSG00000070371,ENSG00000198399,ENSG00000196586,ENSG00000131374
Female	Hearing difficulty	Molecular Function	cytoskeletal motor activity	GO:0003774	0.0170295	115	150	7	ENSG00000139116,ENSG00000078814,ENSG00000167306,ENSG00000071909,ENSG00000196586,ENSG00000105357,ENSG00000039139
Male	Normal hearing	Biological Process	sensory perception of sound	GO:0007605	0.0107945	161	168	9	ENSG00000186862,ENSG00000166833,ENSG00000095777,ENSG00000205038,ENSG00000006611,ENSG00000131504,ENSG00000149488,ENSG00000042781,ENSG00000164199
Male	Normal hearing	Biological Process	sensory perception of mechanical stimulus	GO:0050954	0.0289761	182	168	9	ENSG00000186862,ENSG00000166833,ENSG00000095777,ENSG00000205038,ENSG00000006611,ENSG00000131504,ENSG00000149488,ENSG00000042781,ENSG00000164199
Male	Normal hearing	Cellular Component	stereocilia ankle link complex	GO:0002142	1.69892e-05	6	173	4	ENSG00000186862,ENSG00000006611,ENSG00000042781,ENSG00000164199
Male	Normal hearing	Cellular Component	stereocilia coupling link	GO:0002139	1.69892e-05	6	173	4	ENSG00000186862,ENSG00000006611,ENSG00000042781,ENSG00000164199
Male	Normal hearing	Cellular Component	stereocilia ankle link	GO:0002141	1.69892e-05	6	173	4	ENSG00000186862,ENSG00000006611,ENSG00000042781,ENSG00000164199
Male	Normal hearing	Cellular Component	stereocilium	GO:0032420	6.05031e-05	53	173	7	ENSG00000186862,ENSG00000095777,ENSG00000205038,ENSG00000006611,ENSG00000149488,ENSG00000042781,ENSG00000164199
Male	Normal hearing	Cellular Component	stereocilium tip	GO:0032426	0.000125847	20	173	5	ENSG00000186862,ENSG00000095777,ENSG00000205038,ENSG00000006611,ENSG00000149488
Male	Normal hearing	Cellular Component	stereocilium bundle	GO:0032421	0.000181734	62	173	7	ENSG00000186862,ENSG00000095777,ENSG00000205038,ENSG00000006611,ENSG00000149488,ENSG00000042781,ENSG00000164199
Male	Normal hearing	Cellular Component	axonemal dynein complex	GO:0005858	0.000267884	23	173	5	ENSG00000118997,ENSG00000115423,ENSG00000158486,ENSG00000007174,ENSG00000039139
Male	Normal hearing	Cellular Component	USH2 complex	GO:1990696	0.000581306	4	173	3	ENSG00000186862,ENSG00000042781,ENSG00000164199
Male	Normal hearing	Cellular Component	dynein complex	GO:0030286	0.00130413	54	173	6	ENSG00000118997,ENSG00000115423,ENSG00000158486,ENSG00000197653,ENSG00000007174,ENSG00000039139
Male	Normal hearing	Cellular Component	basement membrane	GO:0005604	0.00375582	97	173	7	ENSG00000091136,ENSG00000143341,ENSG00000087303,ENSG00000196569,ENSG00000164946,ENSG00000054179,ENSG00000042781
Male	Normal hearing	Cellular Component	microtubule minus-end	GO:0036449	0.00499723	7	173	3	ENSG00000130559,ENSG00000197321,ENSG00000137497
Male	Normal hearing	Cellular Component	axoneme	GO:0005930	0.0299792	134	173	7	ENSG00000118997,ENSG00000115423,ENSG00000158486,ENSG00000197653,ENSG00000106571,ENSG00000007174,ENSG00000039139
Male	Normal hearing	Cellular Component	ciliary plasm	GO:0097014	0.0314087	135	173	7	ENSG00000118997,ENSG00000115423,ENSG00000158486,ENSG00000197653,ENSG00000106571,ENSG00000007174,ENSG00000039139
Male	Normal hearing	Molecular Function	minus-end-directed microtubule motor activity	GO:0008569	4.20839e-06	18	173	6	ENSG00000118997,ENSG00000115423,ENSG00000158486,ENSG00000197653,ENSG00000007174,ENSG00000039139
Male	Normal hearing	Molecular Function	dynein light intermediate chain binding	GO:0051959	7.95417e-05	28	173	6	ENSG00000118997,ENSG00000115423,ENSG00000158486,ENSG00000197653,ENSG00000007174,ENSG00000039139
Male	Normal hearing	Molecular Function	cytoskeletal motor activity	GO:0003774	0.000445449	115	173	9	ENSG00000118997,ENSG00000115423,ENSG00000158486,ENSG00000128833,ENSG00000197653,ENSG00000095777,ENSG00000264424,ENSG00000007174,ENSG00000039139
Male	Normal hearing	Molecular Function	dynein intermediate chain binding	GO:0045505	0.000460429	37	173	6	ENSG00000118997,ENSG00000115423,ENSG00000158486,ENSG00000197653,ENSG00000007174,ENSG00000039139
Male	Normal hearing	Molecular Function	extracellular matrix structural constituent	GO:0005201	0.0128309	173	173	9	ENSG00000111799,ENSG00000169876,ENSG00000091136,ENSG00000106333,ENSG00000143341,ENSG00000049323,ENSG00000087303,ENSG00000080573,ENSG00000196569
Male	Normal hearing	Molecular Function	microtubule motor activity	GO:0003777	0.0174007	68	173	6	ENSG00000118997,ENSG00000115423,ENSG00000158486,ENSG00000197653,ENSG00000007174,ENSG00000039139
Male	Hearing difficulty	Molecular Function	oxalate transmembrane transporter activity	GO:0019531	0.0227712	9	150	3	ENSG00000147606,ENSG00000155850,ENSG00000170615
GO terms identified by gProfiler as being enriched in the high variant load lists. The number of genes annotated to the GO term is the full number of genes in the Gene Ontology which are annotated with that GO term. The number of genes in the query is the number of genes in each high variant load list which have an annotation in that GO domain (ie Cell Component, Molecular Function or Biological …

[truncated: 3 more sheets: Table S7, Table S8, Table S9]
